# Supplementary material for: Sulfoquinovose degradation by cow rumen microbiota
Source: ISME J. 2026 Mar 27;20(1):wrag069. doi: 10.1093/ismejo/wrag069 (PMC13219744; doi:10.1093/ismejo/wrag069)
Supplement: wrag069_Supplemental_Files [file wrag069_supplemental_files.zip]

Archive with 2 entries (2 files):
- Supplementary_Information_wrag069.pdf
- Supplementary_Tables_re-revised_wrag069.xlsx
