# Supplementary material for: Sulfoquinovose degradation by cow rumen microbiota
Source: ISME J. 2026 Mar 27;20(1):wrag069. doi: 10.1093/ismejo/wrag069 (PMC13219744; doi:10.1093/ismejo/wrag069)
Supplement: wrag069_Supplemental_Files [file wrag069_supplemental_files.zip › Supplementary_Tables_re-revised_wrag069.xlsx]

## Sheet: Supplementary_Table_S1
Supplementary Table 1. Biochemically validated YihQ sulfoquinovosidases and outgroup enzymes in the glycoside hydrolase family 31.
Organism	Enzyme	Accession number
Escherichia coli K-12	YihQ sulfoquinovosidase	P32138.3
Priestia megaterium	YihQ sulfoquinovosidase	WP_013058333.1
Agrobacterium tumefaciens str. C58	YihQ sulfoquinovosidase	AAK90105.1
Pseudomonas putida	YihQ sulfoquinovosidase	WP_052326100.1
Novosphingobium aromaticivorans DSM 12444	YihQ sulfoquinovosidase	ABD26882.1
Alkalicoccus urumqiensis	YihQ sulfoquinovosidase	WP_105958946.1
Clostridium sp. MSTE9	YihQ sulfoquinovosidase	EJF39095.1
Agathobacter rectalis (Eubacterium rectale) ATCC 33656	YihQ sulfoquinovosidase	ACR76323.1
Otoolea symbiosa (Clostridium symbiosum)	YihQ sulfoquinovosidase	WP_021642696.1
Cellvibrio japonicus Ueda107	4-alpha-D-glucosyltransferase	B3PEE6.1
Escherichia coli K-12	Alpha-xylosidase	P31434.2
Bacillus thermoamyloliquefaciens	Alpha-glucosidase II	Q9F234.1
Aspergillus nidulans FGSC A4	Alpha-xylosidase	Q5AW25.1
Lactiplantibacillus pentosus	Alpha-xylosidase	P96793.1

## Sheet: Supplementary_Table_S2
Supplementary Table S2. PCR protocol and conditions for yihQ-targeted primers. The PCR program is identical for both YIHQa and YIHQb primer pairs, including their 5' head adapter variants (Supplementary Materials & Methods). Optimal performance was observed with 4 mM magnesium chloride for YIHQa/YIHQb primers and 3 mM for their head-adapter variants.
Step	Temperature (°C)	Time (min:s)	Comments
Initial Denaturation	95	03:00:00
Denaturation	95	00:30:00	1. stage: -1 °C decrease with each cycle, repeat for 10 cycles
Annealing	63-53	00:45:00
Extension	72	00:45:00
Denaturation	95	00:30:00	2. stage: constant annealing temperature, repeat for 20 cycles
Annealing	53	00:45:00
Extension	72	00:45:00
Final Extension	72	15:00:00
Cooling	4	∞
	YIHQa/YIHQb	5’ head adapters + YIHQa/YIHQb
Component	per 50 µl reaction (µl)	per 50 µl reaction (µl)
10 X Taq Buffer (with KCl, without MgCl2)	5	5
dNTP Mix (2 mM)	5	5
forward primer (100 µM)	1	1
reverse primer (100 µM)	1	1
25 mM MgCl2	8	6
Taq Polymerase (recombinant, 5 U/µl))	0.25	0.25
ultrapure water	29.75	31.75

## Sheet: Supplementary_Table_S3
Supplementary Table S3. Overview of new Hidden Markov Models used in this study.
Pathway	HMM name	Uniprot Accession	Annotation/function	HMM included in HMSS2	Reference	Link to reference
isethionate & taurine	IseJ	Q5LQX3	isethionate dehydrogenase	Yes	Weinitschke et al., 2010	https://doi.org/10.1128/aem.01818-09
isethionate & taurine	IseU	D1FK56	isethionate transporter	Yes	Weinitschke et al., 2010	https://doi.org/10.1128/aem.01818-09
isethionate & taurine	IseK	Q5LQX4	isethionate TRAP transporter	Yes	Weinitschke et al., 2010	https://doi.org/10.1128/aem.01818-09
isethionate & taurine	IseL	Q5LQX5	isethionate TRAP transporter	Yes	Weinitschke et al., 2010	https://doi.org/10.1128/aem.01818-09
isethionate & taurine	IseM	Q5LQX6	isethionate TRAP transporter	Yes	Weinitschke et al., 2010	https://doi.org/10.1128/aem.01818-09
isethionate & taurine	IseR	Q5LQX7	isethionate dissimilation regulator	Yes	Weinitschke et al., 2010	https://doi.org/10.1128/aem.01818-09
isethionate & taurine	IseD	A0A1X9M8Q0	isethionate dehydrogenase	Yes	Tong et al. 2019	https://doi.org/10.1128/AEM.00793-19
isethionate & taurine	IsrB	D5AKX4	isethionate reductase subunit B	No	Morimoto et al. 2024	https://doi.org/10.1128/msphere.00498-24
isethionate & taurine	IsrH	D5AKX5	isethionate reductase subunit H	No	Morimoto et al. 2024	https://doi.org/10.1128/msphere.00498-24
isethionate & taurine	IsrD	D5AKX6	isethionate reductase subunit D	No	Morimoto et al. 2024	https://doi.org/10.1128/msphere.00498-24
isethionate & taurine	IsrK	D5AKX7	isethionate reductase subunit K	No	Morimoto et al. 2024	https://doi.org/10.1128/msphere.00498-24
isethionate & taurine	TauA	Q47537	taurine ABC transporter	Yes	van der Ploeg et al., 1996	https://doi.org/10.1128/jb.178.18.5438-5446.1996
isethionate & taurine	TauB	Q6RH47	taurine ABC transporter	Yes	Bruggemann et al., 2004	https://doi.org/10.1099/mic.0.26795-0
isethionate & taurine	TauC	Q47539	taurine ABC transporter	Yes	van der Ploeg et al., 1996	https://doi.org/10.1128/jb.178.18.5438-5446.1996
isethionate & taurine	TauK	F7ZLE6	taurine TRAP transporter	Yes	Bruggemann et al., 2004	https://doi.org/10.1099/mic.0.26795-0
isethionate & taurine	TauL	F7ZLE7	taurine TRAP transporter	Yes	Bruggemann et al., 2004	https://doi.org/10.1099/mic.0.26795-0
isethionate & taurine	TauM	F7ZLE8	taurine TRAP transporter	Yes	Bruggemann et al., 2004	https://doi.org/10.1099/mic.0.26795-0
isethionate & taurine	TauD	P37610	taurine dioxygenase	Yes	Eichhorn et al., 1997	https://doi.org/10.1128/jb.182.10.2687-2695.2000
isethionate & taurine	TauE	Q0K020	sulfite exporter	Yes	Weinitschke et al., 2007	https://doi.org/10.1099/mic.0.2007/009845-0
isethionate & taurine	TauR	D5AKX9	taurine dissimilation regulator	Yes	Wiethaus et al., 2008	https://doi.org/10.1128/jb.01510-07
isethionate & taurine	TauX	F7ZLF0	taurine dehydrogenase	Yes	Bruggemann et al., 2004	https://doi.org/10.1099/mic.0.26795-0
isethionate & taurine	TauY	F7ZLF1	taurine dehydrogenase	Yes	Bruggemann et al., 2004	https://doi.org/10.1099/mic.0.26795-0
isethionate & taurine	TauZ	Q6RH51	hypothetical protein	Yes	Bruggemann et al., 2004	https://doi.org/10.1099/mic.0.26795-0
isethionate & taurine	Tpa	Q9APM5	taurine : pyruvate aminotransferase	Yes	Laue & Cook, 2000	https://doi.org/10.1046/j.1432-1033.2000.01782.x
isethionate & taurine	Toa	Q1R186	taurine : 2-oxoglutarate aminotransferase	Yes	Krejcik et al., 2010	https://doi.org/10.1099/mic.0.036699-0
isethionate & taurine	Xsc	Q84H44	sulfoacetaldehyde acetyltransferase	Yes	Ruff et al., 2003	https://doi.org/10.1042/BJ20021455
isethionate & taurine	IsfD	Q1R183	NADPH-dependent sulfoacetaldehyde reductase	Yes	Krejcik et al., 2010	https://doi.org/10.1099/mic.0.036699-0
isethionate & taurine	IsfE	Q1R184	isethionate exporter	Yes	Krejcik et al., 2010	https://doi.org/10.1099/mic.0.036699-0
isethionate & taurine	IslA	E5Y378	isethionate sulfite-lyase	Yes	Peck et al., 2019	https://doi.org/10.1073/pnas.1815661116
isethionate & taurine	IslB	E5Y377	isethionate sulfite-lyase	Yes	Peck et al., 2019	https://doi.org/10.1073/pnas.1815661116
isethionate & taurine	AdhE	E5Y379	acetaldehyde dehydrogenase	No	Peck et al., 2019	https://doi.org/10.1073/pnas.1815661116
isethionate & taurine	SarD	E5Y946	NADH-dependent sulfoacetaldehyde reductase	No	Peck et al., 2019	https://doi.org/10.1073/pnas.1815661116
isethionate & taurine	AlaDH	E5Y944	alanine dehydrogenase	No	Peck et al., 2019	https://doi.org/10.1073/pnas.1815661116
isethionate & taurine	BmcsA	E5Y380	BMC shell protein	No	Burrichter et al. 2021	https://doi.org/10.1186/s12866-021-02386-w
isethionate & taurine	BmcsB	E5Y381	BMC shell protein	No	Burrichter et al. 2021	https://doi.org/10.1186/s12866-021-02386-w
isethionate & taurine	BmcsC	E5Y385	BMC shell protein	No	Burrichter et al. 2021	https://doi.org/10.1186/s12866-021-02386-w
DHPS, sulfolactate, sulfoacetate	HpsU	Q46N55	DHPS uptake	Yes	Mayer et al., 2010	https://doi.org/10.1099/mic.0.037580-0
DHPS, sulfolactate, sulfoacetate	HpsO	Q46N54	DHPS 2-dehydrogenase	Yes	Mayer et al., 2010	https://doi.org/10.1099/mic.0.037580-0
DHPS, sulfolactate, sulfoacetate	HpsP	Q46N56	DHPS 2-dehydrogenase	Yes	Mayer et al., 2010	https://doi.org/10.1099/mic.0.037580-0
DHPS, sulfolactate, sulfoacetate	HpsN	Q46N53	DHPS 3-dehydrogenase	Yes	Mayer et al., 2010	https://doi.org/10.1099/mic.0.037580-0
DHPS, sulfolactate, sulfoacetate	HpsK	A3SJ79	DHPS TRAP transporter	Yes	Denger et al., 2009	https://doi.org/10.1128/jb.00569-09
DHPS, sulfolactate, sulfoacetate	HpsL	A3SJ73	DHPS TRAP transporter	Yes	Denger et al., 2009	https://doi.org/10.1128/jb.00569-09
DHPS, sulfolactate, sulfoacetate	HpsM	A3SJ74	DHPS TRAP transporter	Yes	Denger et al., 2009	https://doi.org/10.1128/jb.00569-09
DHPS, sulfolactate, sulfoacetate	HpsG	C7LP05	DHPS-sulfolyase	Yes	Liu et al. 2020	https://doi.org/10.1073/pnas.2003434117
DHPS, sulfolactate, sulfoacetate	HpsH	C7LP06	DHPS-sulfolyase	Yes	Liu et al. 2020	https://doi.org/10.1073/pnas.2003434117
DHPS, sulfolactate, sulfoacetate	HpfG	R2VCM5	DHPS-dehydratase	Yes	Liu et al. 2020	https://doi.org/10.1073/pnas.2003434117
DHPS, sulfolactate, sulfoacetate	HpfH	WP_044926483.1	DHPS-dehydratase	Yes	Liu et al. 2020	https://doi.org/10.1073/pnas.2003434117
DHPS, sulfolactate, sulfoacetate	HpfD	R2XLL6	NADH-dependent sulfopropionaldehyde reductase	Yes	An et al. 2021	https://doi.org/10.1002/cbic.202100316
DHPS, sulfolactate, sulfoacetate	Ssdh	R2XKF7	succinyl semialdehyde dehydrogenase	Yes	An et al. 2021	https://doi.org/10.1002/cbic.202100316
DHPS, sulfolactate, sulfoacetate	DhpA	Ga0134130_130620	DHPS dehydrogenase	Yes	Burrichter et al. 2018	https://doi.org/10.3389/fmicb.2018.02792
DHPS, sulfolactate, sulfoacetate	HpfE	R2XKG4	3-HPS exporter	No	Chen et al. 2024	https://doi.org/10.1016/j.isci.2024.111010
DHPS, sulfolactate, sulfoacetate	HpfX	R2XKF7	3-sulfopropionatealdehyde dehydrogenase	No	Chen et al. 2024	https://doi.org/10.1016/j.isci.2024.111010
DHPS, sulfolactate, sulfoacetate	HpfY	R2XLL0	3-sulfopropionate-CoA ligase	No	Chen et al. 2024	https://doi.org/10.1016/j.isci.2024.111010
DHPS, sulfolactate, sulfoacetate	HpfZ	R2XZF8	3-sulfopropionate-CoA ligase	No	Chen et al. 2024	https://doi.org/10.1016/j.isci.2024.111010
DHPS, sulfolactate, sulfoacetate	SuyA	Q1QWP1	(R)-sulfolactate sulfo-lyase	Yes	Denger & Cook, 2010	https://doi.org/10.1099/mic.0.034736-0
DHPS, sulfolactate, sulfoacetate	SuyB	Q1QWP0	(R)-sulfolactate sulfo-lyase	Yes	Denger & Cook, 2010	https://doi.org/10.1099/mic.0.034736-0
DHPS, sulfolactate, sulfoacetate	Pta	A3SR26	phosphate acetyltransferase	Yes	Denger et al., 2009	https://doi.org/10.1128/jb.00569-09
DHPS, sulfolactate, sulfoacetate	ComC	Q1QWN5	sulfopyruvate decarboxylase	Yes	Denger & Cook, 2010	https://doi.org/10.1099/mic.0.034736-0
DHPS, sulfolactate, sulfoacetate	ComD	A3SN11	sulfopyruvate decarboxylase	Yes	Denger et al., 2009	https://doi.org/10.1128/jb.00569-09
DHPS, sulfolactate, sulfoacetate	ComE	A3SN10	sulfopyruvate decarboxylase	Yes	Denger et al., 2009	https://doi.org/10.1128/jb.00569-09
DHPS, sulfolactate, sulfoacetate	SlcH	A3SN09	sulfolactate TRAP Transporter	Yes	Denger et al., 2009	https://doi.org/10.1128/jb.00569-09
DHPS, sulfolactate, sulfoacetate	SlcF	A3SN08	sulfolactate TRAP Transporter	Yes	Denger et al., 2009	https://doi.org/10.1128/jb.00569-09
DHPS, sulfolactate, sulfoacetate	SlcG	A3SN07	sulfolactate TRAP Transporter	Yes	Denger et al., 2009	https://doi.org/10.1128/jb.00569-09
DHPS, sulfolactate, sulfoacetate	SlcD	A3SN06	sulfolactate dehydrogenase	Yes	Denger et al., 2009	https://doi.org/10.1128/jb.00569-09
DHPS, sulfolactate, sulfoacetate	CuyA	A3SQG3	L-cysteate sulfo-lyase	Yes	Denger et al., 2009	https://doi.org/10.1128/jb.00569-09
DHPS, sulfolactate, sulfoacetate	CuyZ	A3SQG2	hypothetical membrane protein	Yes	Denger et al., 2009	https://doi.org/10.1128/jb.00569-09
DHPS, sulfolactate, sulfoacetate	SlcC	Q1QWN6	(S)-sulfolactate dehydrogenase	Yes	Denger & Cook, 2010	https://doi.org/10.1099/mic.0.034736-0
DHPS, sulfolactate, sulfoacetate	SauS	Q0K845	sulfoacetaldehyde dehydrogenase	Yes	Weinitschke et al., 2010	https://doi.org/10.1128/aem.01818-09
DHPS, sulfolactate, sulfoacetate	SauT	Q0K844	sulfoacetate-CoA ligase	Yes	Weinitschke et al., 2010	https://doi.org/10.1128/aem.01818-09
DHPS, sulfolactate, sulfoacetate	SauU	Q0K843	sulfoacetate transporter	Yes	Weinitschke et al., 2010	https://doi.org/10.1128/aem.01818-09
sulfo-EMP pathway for SQ degradation	YihO	P32136	putative sulfoquinovose importer	Yes	Denger et al., 2014	https://doi.org/10.1038/nature12947
sulfo-EMP pathway for SQ degradation	YihP	P32137	putative DHPS exporter	Yes	Denger et al., 2014	https://doi.org/10.1038/nature12947
sulfo-EMP pathway for SQ degradation	YihQ	P32138	sulfoquinovosidase	Yes	Okuyama et al., 2004	https://doi.org/10.1016/j.pep.2004.05.008
sulfo-EMP pathway for SQ degradation	YihR	P32139	mutarotase	Yes	Denger et al., 2014	https://doi.org/10.1038/nature12947
sulfo-EMP pathway for SQ degradation	YihS	P32140	SQ isomerase	Yes	Denger et al., 2014	https://doi.org/10.1038/nature12947
sulfo-EMP pathway for SQ degradation	YihT	P32141	sulfofructosephosphate aldolase	Yes	Denger et al., 2014	https://doi.org/10.1038/nature12947
sulfo-EMP pathway for SQ degradation	YihU	P0A9V8	3-sulfolactaldehyde reductase	Yes	Denger et al., 2014	https://doi.org/10.1038/nature12947
sulfo-EMP pathway for SQ degradation	YihV	P32143	sulfofructose kinase	Yes	Denger et al., 2014	https://doi.org/10.1038/nature12947
sulfo-EMP pathway for SQ degradation	SqiA	A0A2P6MHY1	sulfofructosephosphate aldolase	No	Liu et al., 2021	https://doi.org/10.1021/acscatal.1c04321
sulfo-EMP pathway for SQ degradation	SqiK	A0A2P6MHT4	sulfofructose kinase	No	Liu et al., 2021	https://doi.org/10.1021/acscatal.1c04321
sulfo-EMP pathway for SQ degradation	SqvB	J0N3W2	DUF4867 mutarotase	No	Wei et al., 2022	https://doi.org/10.1042/BSR20220314
sulfo-ED pathway for SQ degradation	Sladh	P0DOV9	3-sulfolactaldehyde dehydrogenase	Yes	Felux et al., 2015	https://doi.org/10.1073/pnas.1507049112
sulfo-ED pathway for SQ degradation	Sgdh	P0DOV7	6-deoxy-6-sulfo-D-gluconate dehydratase	Yes	Felux et al., 2015	https://doi.org/10.1073/pnas.1507049112
sulfo-ED pathway for SQ degradation	Sqdh	P0DOV5	SQ 1-dehydrogenase	Yes	Felux et al., 2015	https://doi.org/10.1073/pnas.1507049112
sulfo-ED pathway for SQ degradation	Sgl	P0DOV6	6-deoxy-6-sulfogluconolactonase	Yes	Felux et al., 2015	https://doi.org/10.1073/pnas.1507049112
sulfo-ED pathway for SQ degradation	Sgald	P0DOV8	2-dehydro-3,6-dideoxy-6-sulfogluconate aldolase	Yes	Felux et al., 2015	https://doi.org/10.1073/pnas.1507049112
sulfo-monooxygenase for SQ degradation	SmoA	Q7CS24	flavin reductase	Yes	Sharma et al., 2022	https://doi.org/10.1073/pnas.2116022119
sulfo-monooxygenase for SQ degradation	SmoB	A9CEY6	oxidoreductase	Yes	Sharma et al., 2022	https://doi.org/10.1073/pnas.2116022119
sulfo-monooxygenase for SQ degradation	SmoC	A9CEY7	alkanesulfonate monooxygenase	Yes	Sharma et al., 2022	https://doi.org/10.1073/pnas.2116022119
sulfo-monooxygenase for SQ degradation	SmoD	A9CEY8	GntR-like regulator	Yes	Sharma et al., 2022	https://doi.org/10.1073/pnas.2116022119
sulfo-monooxygenase for SQ degradation	SmoE	Q7CS28	ABC Transporter ATP binding domain	Yes	Sharma et al., 2022	https://doi.org/10.1073/pnas.2116022119
sulfo-monooxygenase for SQ degradation	SmoF	A9CEY9	ABC transporter substrate binding domain	Yes	Sharma et al., 2022	https://doi.org/10.1073/pnas.2116022119
sulfo-monooxygenase for SQ degradation	SmoG	Q7CS30	ABC transporter membrane spanning domain	Yes	Sharma et al., 2022	https://doi.org/10.1073/pnas.2116022119
sulfo-monooxygenase for SQ degradation	SmoH	Q7CS31	ABC transporter membrane spanning domain	Yes	Sharma et al., 2022	https://doi.org/10.1073/pnas.2116022119
sulfo-monooxygenase for SQ degradation	SmoI	A9CEZ0	sulfoquinovosidase (YihQ-type)	Yes	Sharma et al., 2022	https://doi.org/10.1073/pnas.2116022119
sulfo-monooxygenase for SQ degradation	SqoK	A0A1A9EYG8	TRAP transport for SQ	No	Ye et al., 2023	https://doi.org/10.1016/j.isci.2023.107803
sulfo-monooxygenase for SQ degradation	SqoL	A0A1A9EYC9	TRAP transport for SQ	No	Ye et al., 2023	https://doi.org/10.1016/j.isci.2023.107803
sulfo-monooxygenase for SQ degradation	SqoM	A0A1A9EYH5	TRAP transport for SQ	No	Ye et al., 2023	https://doi.org/10.1016/j.isci.2023.107803
sulfo-monooxygenase for SQ degradation	SqoD	A0A1A9EZ66	alkanesulfonate dioxygenase	No	Ye et al., 2023	https://doi.org/10.1016/j.isci.2023.107803
sulfo-monooxygenase for SQ degradation	SqgA	LN996_01356	sulfoquinovosidase (SqgA-type)	Yes	Kaur et al., 2023	https://doi.org/10.1021/jacs.3c11126
sulfofructose-transaldolase pathway for SQ degradation	SftA	Ga0111075_10031319	SQ importer	Yes	Frommeyer et al., 2020	https://doi.org/10.1016/j.isci.2020.101510
sulfofructose-transaldolase pathway for SQ degradation	SftT	Ga0111075_10031320	6-deoxy-6-sulfofructose transaldolase	Yes	Frommeyer et al., 2020	https://doi.org/10.1016/j.isci.2020.101510
sulfofructose-transaldolase pathway for SQ degradation	SftX	Ga0111075_10031321	unknown function	Yes	Frommeyer et al., 2020	https://doi.org/10.1016/j.isci.2020.101510
sulfofructose-transaldolase pathway for SQ degradation	SftG	Ga0111075_10031322	sulfoqinovosidase (YihQ-type)	Yes	Frommeyer et al., 2020	https://doi.org/10.1016/j.isci.2020.101510
sulfofructose-transaldolase pathway for SQ degradation	SftI	Ga0111075_10031323	SQ isomerase	Yes	Frommeyer et al., 2020	https://doi.org/10.1016/j.isci.2020.101510
sulfofructose-transaldolase pathway for SQ degradation	SftF	Ga0111075_10031324	transcriptional regulator	Yes	Frommeyer et al., 2020	https://doi.org/10.1016/j.isci.2020.101510
sulfofructose-transaldolase pathway for SQ degradation	SftD	Ga0111075_10031325	SLA dehydrogenase	Yes	Frommeyer et al., 2020	https://doi.org/10.1016/j.isci.2020.101510
sulfofructose-transaldolase pathway for SQ degradation	SftE	A0A7W3N629	sulfolactate exporter	No	Frommeyer et al., 2020	https://doi.org/10.1016/j.isci.2020.101510
sulfofructose-transaldolase pathway for SQ degradation	SftE2	ACR76322.1	DHPS exporter	No	Frommeyer et al., 2020	https://doi.org/10.1016/j.isci.2020.101510
sulfotransketolase pathway for SQ degradation	SqwI	EJF39089.1	4-deoxy-4-sulfoerythrose isomerase	No	Liu et al. 2021	https://doi.org/10.1021/acscatal.1c04321
sulfotransketolase pathway for SQ degradation	SqwG	EJF39099.1	6-deoxy-6-sulphofructose transketolase	No	Liu et al. 2021	https://doi.org/10.1021/acscatal.1c04321
sulfotransketolase pathway for SQ degradation	SqwH	EJF39090.1	6-deoxy-6-sulphofructose transketolase	No	Liu et al. 2021	https://doi.org/10.1021/acscatal.1c04321
sulfotransketolase pathway for SQ degradation	SqwF	EJF39103.1	NADH-dependent sulfoacetaldehyde reductase	No	Liu et al. 2021	https://doi.org/10.1021/acscatal.1c04321
sulfotransketolase pathway for SQ degradation	SqwE	EJF39098.1	isethionate transporter	No	Liu et al. 2021	https://doi.org/10.1021/acscatal.1c04321
sulfotransketolase pathway for SQ degradation	SqwD	A0A3A6N9T6	sulfoacetaldehyde dehydrogenase	No	Chu et al. 2023	https://doi.org/10.1128/aem.00617-23
sulfotransketolase pathway for SQ degradation	SqwK	A0A3A6NE59	sulfoacetate-CoA ligase	No	Chu et al. 2023	https://doi.org/10.1128/aem.00617-23
sulfotransketolase pathway for SQ degradation	SqwL	A0A3A6N9V6	sulfoacetate-CoA ligase	No	Chu et al. 2023	https://doi.org/10.1128/aem.00617-23

## Sheet: Supplementary_Table_S4
Supplementary Table S4. Sulfoquinovosidase yihQ-targeted primers designed in this study. The four tested primer pairs are depicted in Figure S2. Primers that are marked in grey were not tested further.
						In silico performance***
						Mismatch = 0		Mismatch = 1		Mismatch = 2		Mismatch = 3
Primer name*	Sequence (5’-3’)	Primer length (number of nucleotides)	GC content [%]	Predicted primer melting temperature [°C]**	Degeneracy (number of primer variants)	Sensitivity [%]	Specificity [%]	Sensitivity [%]	Specificity [%]	Sensitivity [%]	Specificity [%]	Sensitivity [%]	Specificity [%]
YIHQ1201Fa	GGN-TGG-ATG-GCN-GAY-TTY-GGN-GAR-TAY	27	41-67	56.7 – 67.3	1024	97.2	96.1	100	96.1	100	91.5	100	89.8
YIHQ1201Fb	GGN-TGG-ATG-GCN-GAY-TTY-G	19	50-70	48.9 – 57.6	64	97.9	90.1	100	89.8	100	87.3	100	87.3
YIHQ1354F	TTY-TTY-ATG-MGN-GCN-GGN	18	33-67	41.2-54.9	512	85.6	98.9	94	96.8	96.1	91.5	96.8	65.8
YIHQ1504F	CAY-WSN-GAY-ATH-GGN-GGN-TAY-AC	23	35-65	49.9-62.4	6144	90.8	93	94	90.8	98.6	90.5	98.6	88.4
YIHQ1609F	CAY-GAR-GGN-AAY-MGN-CCN	18	39-78	43.5-59.4	1024	94.7	93	96.8	90.1	98.9	89.1	100	62
YIHQ1232R	GGN-ARR-TAY-TCN-CCR-AAR-TC	20	30-65	43.6-57.9	512	98.6	95.8	100	95.8	100	90.5	100	57
YIHQ1371R	NCC-NGC-NCK-CAT-RAA-RAA	18	33-67	41.2-54.9	512	85.6	98.9	94	96.8	96.1	91.5	96.8	65.8
YIHQ1526Ra	GTR-TAD-CCD-CCR-ATR-TCR-SWR-TG	23	35-65	49.9 – 62.4	1152	83.1	95.1	90.8	92.3	96.5	91.2	98.6	90.1
YIHQ1526Rb	GTR-TAD-CCD-CCR-ATR-TC	17	35-65	39.8 – 51.9	72	85.6	95.1	93	90.8	98.6	87.7	99.6	51.1
YIHQ1626R	NGG-NCK-RTT-NCC-YTC-RTG	18	39-78	43.5-59.4	1024	94.7	93	96.8	90.1	98.9	89.1	100	62
*Binding position of each primer is according to the yihQ gene in E. coli K12 (NCBI gene ID: 948376) and added to the primer name. F: forward primer, R: reverse primer, last letter (a, b): variants of primer with same binding site.
**The primer melting temperature is the temperature at which 50% of a double-stranded DNA primer and its complementary DNA strand are separated into single strands. For sequences less than 14 nucleotides the melting temperature was calculated with the equation Tm= (wA+xT) * 2 + (yG+zC) * 4. For sequences longer than 13 nucleotides, the equation used is Tm= 64.9 +41*(yG+zC-16.4)/(wA+xT+yG+zC). w,x…
***Primers were matched against the yihQ reference sequences and outgroup sequences with 0-3 mismatches, and matching sequences with the respective amount of mismatches were counted. For each primer, the number of matching yihQ reference sequences was regarded as true positives (TP) and the number of matching outgroup sequences as false positives (FP). Sensitivity in % and specificity in % were c…

## Sheet: Supplementary_Table_S5
Supplementary Table S5. Classification and filtering of sequences in YIHQ workflow. The tables differentiates between the total number of sequences, translated sequences, sequences with a significant BLASTp match in the YihQ reference database, and sequences that were verified as yihQs by phylogenetic placement in the YihQ reference tree. Translated sequences are differentiated according to their…
YIHQa
Environment	Type	Total sequenced	Translation via Transseq	Translation via Prodigal	Translation after BLASTx	Total translated	BLASTp match	Verified yihQ after phylogenetic placement	Excluded: No BLASTx match	Excluded: Stop codon after BLASTx	Excluded: No BLASTp match	Excluded: No verified yihQ
Rumen fluid 1	ASVs	1162	1161	0	0	1161	1159	1159	1	0	2	0
Rumen fluid 1	reads	26238	26235	0	0	26235	26225	26225	3	0	10	0
Rumen fluid 2	ASVs	1204	1203	0	0	1203	1201	1201	1	0	2	0
Rumen fluid 2	reads	41872	41870	0	0	41870	41849	41849	2	0	21	0
Rumen fluid 3	ASVs	1200	1199	0	0	1199	1196	1196	1	0	3	0
Rumen fluid 3	reads	39605	39603	0	0	39603	39585	39585	2	0	18	0
Mouse gut content 1	ASVs	71	40	19	0	59	14	14	12	0	45	0
Mouse gut content 1	reads	61666	61169	420	0	61589	60993	60993	77	0	596	0
Mouse gut content 2	ASVs	66	38	17	0	55	15	15	11	0	40	0
Mouse gut content 2	reads	48533	48107	351	0	48458	47951	47951	75	0	507	0
Mouse gut content 3	ASVs	67	36	19	0	55	16	16	12	0	39	0
Mouse gut content 3	reads	44450	44009	370	0	44379	43835	43835	71	0	544	0
Human feces 1	ASVs	43	34	6	0	40	31	31	3	0	9	0
Human feces 1	reads	48457	48070	384	0	48454	48047	48047	3	0	407	0
Human feces 2	ASVs	41	30	6	0	36	27	27	5	0	9	0
Human feces 2	reads	51834	51410	414	0	51824	51378	51378	10	0	446	0
Human feces 3	ASVs	42	34	5	0	39	30	30	3	0	9	0
Human feces 3	reads	43769	43398	368	0	43766	43371	43371	3	0	395	0
Canadian marine sediment 1	ASVs	153	104	24	0	128	77	56	21	4	51	21
Canadian marine sediment 1	reads	5105	4734	108	0	4842	4510	1787	90	173	332	2723
Canadian marine sediment 2	ASVs	159	106	27	0	133	78	60	22	4	55	18
Canadian marine sediment 2	reads	5676	5226	135	0	5361	4954	1967	114	201	407	2987
Canadian marine sediment 3	ASVs	130	95	19	0	114	69	52	12	4	45	17
Canadian marine sediment 3	reads	2984	2775	58	0	2833	2612	1019	41	110	221	1593
YIHQb
Environment	Type	Total sequenced	Translation via Transseq	Translation via Prodigal	Translation after BlastX	Total translated	BlastP match	Verified yihQ after phylogenetic placement	Excluded: No BlastX match	Excluded: Stop codon after BlastX	Excluded: No BlastP match	Excluded: No verified yihQ
Rumen fluid 1	ASVs	1181	1172	8	0	1180	1157	1155	1	0	23	2
Rumen fluid 1	reads	7252	7235	15	0	7250	7177	7175	2	0	73	2
Rumen fluid 2	ASVs	1145	1137	7	0	1144	1121	1119	1	0	23	2
Rumen fluid 2	reads	6250	6234	14	0	6248	6185	6183	2	0	63	2
Rumen fluid 3	ASVs	1157	1146	9	0	1155	1134	1132	2	0	21	2
Rumen fluid 3	reads	6541	6517	18	0	6535	6467	6463	6	0	68	4
Mouse gut content 1	ASVs	36	26	8	0	34	13	13	2	0	21	0
Mouse gut content 1	reads	2591	2511	74	0	2585	2487	2487	6	0	98	0
Mouse gut content 2	ASVs	38	27	8	0	35	13	13	3	0	22	0
Mouse gut content 2	reads	2330	2266	57	0	2323	2234	2234	7	0	89	0
Mouse gut content 3	ASVs	40	29	8	0	37	13	13	3	0	24	0
Mouse gut content 3	reads	4381	4206	151	0	4357	4152	4152	24	0	205	0
Human feces 1	ASVs	34	23	4	1	28	18	17	6	0	10	1
Human feces 1	reads	27380	27292	32	5	27329	27264	27263	51	0	65	1
Human feces 2	ASVs	35	24	5	1	30	17	17	5	0	13	0
Human feces 2	reads	31175	31084	28	1	31113	31049	31049	62	0	64	0
Human feces 3	ASVs	35	24	5	0	29	17	16	6	0	12	1
Human feces 3	reads	35163	35064	34	0	35098	35023	35022	65	0	75	1
Canadian marine sediment 1	ASVs	75	64	10	0	74	26	2	1	0	48	24
Canadian marine sediment 1	reads	271	239	31	0	270	93	3	1	0	177	90
Canadian marine sediment 2	ASVs	67	57	9	0	66	24	1	1	0	42	23
Canadian marine sediment 2	reads	200	174	25	0	199	69	1	1	0	130	68
Canadian marine sediment 3	ASVs	69	56	11	0	67	22	2	2	0	45	20
Canadian marine sediment 3	reads	255	210	40	0	250	83	3	5	0	167	80

## Sheet: Supplementary_Table_S6
Supplementary Table S6. Alpha diversity measures from triplicate yihQ-targeted amplicon sequencing of environmental samples at different library sizes. Results are shown for primer pairs YIHQa and YIHQb at library sizes of 100, 1000, and 10000 reads. Missing entries indicate that libraries were too small for rarefaction at these thresholds. The analysis was performed with only true yihQ sequences…
YIHQa	Rarefied to 100 reads
	Observed OTUs		Observed ASVs		Shannon		Simpson		Good's coverage (ASV)		Good's coverage (OTU)
	Average	SD	Average	SD	Average	SD	Average	SD	Average	SD	Average	SD
Rumen fluid	61	5	85.67	5.69	4.38	0.1	0.99	0	0.256667	0.0945163	0.55	0.06
Mouse gut content	8	1	11.33	1.15	2.05	0.07	0.84	0.01	0.99	0.01	0.993333	0.0057735
Human feces	6	1	8.33	1.53	1.39	0.09	0.67	0.04	0.976667	0.0251661	0.98	0.01
Canadian sediment	18	2	25	2	2.77	0.18	0.91	0.03	0.91	0.01	0.936667	0.0208167
	Rarefied to 1000 reads
	Observed OTUs		Observed ASVs		Shannon		Simpson		Good's coverage (ASV)		Good's coverage (OTU)
	Average	SD	Average	SD	Average	SD	Average	SD	Average	SD	Average	SD
Rumen fluid	220	2	454	6.24	5.72	0.07	0.99	0	0.753333	0.00057735	0.919333	0.00378594
Mouse gut content	8	1	14	0	2.06	0.03	0.83	0.01	0.998667	0.00057735	0.999667	0.00057735
Human feces	10	1	18	1	1.54	0.05	0.7	0.01	0.996667	0.00057735	0.999	0
Canadian sediment	37	3	51.33	1.15	3.01	0.04	0.92	0	0.989	0.0043589	0.991	0.00264575
	Rarefied to 10000 reads
	Observed OTUs		Observed ASVs		Shannon		Simpson		Good's coverage (ASV)		Good's coverage (OTU)
	Average	SD	Average	SD	Average	SD	Average	SD	Average	SD	Average	SD
Rumen fluid	419.667	8.5049	1028	14.93	6.17	0.01	0.99	0	0.982333	0.000404145	0.993033	0.000960902
Mouse gut content	9	1	15	1	2.07	0	0.83	0	1	0	1	0
Human feces	12.3333	0.57735	26	1.73	1.54	0.03	0.7	0.01	0.999833	0.00011547	0.9999	1.35974e-16
Canadian sediment	NA	NA	NA	NA	NA	NA	NA	NA	NA	NA	NA	NA
YIHQb	Rarefied to 100 reads
	Observed OTUs		Observed ASVs		Shannon		Simpson		Good's coverage (ASV)		Good's coverage (OTU)
	Average	SD	Average	SD	Average	SD	Average	SD	Average	SD	Average	SD
Rumen fluid	56	6	85.33	2.52	4.38	0.06	0.99	0	0.26	0.0264575	0.633333	0.0832666
Mouse gut content	7	1	11.67	0.58	1.77	0.16	0.75	0.04	0.973333	0.0057735	0.996667	0.0057735
Human feces	3	2	3.33	0.58	0.37	0.11	0.19	0.07	0.986667	0.0057735	0.983333	0.0152753
	Rarefied to 1000 reads
	Observed OTUs		Observed ASVs		Shannon		Simpson		Good's coverage (ASV)		Good's coverage (OTU)
	Average	SD	Average	SD	Average	SD	Average	SD	Average	SD	Average	SD
Rumen fluid	165	2	466.67	3.06	5.77	0.02	0.99	0	0.722667	0.00305505	0.940667	0.00493288
Mouse gut content	8	1	12.67	0.58	1.8	0.02	0.76	0	0.999667	0.00057735	0.999333	0.00057735
Human feces	4	0	8.67	2.08	0.47	0.01	0.21	0.01	0.998	0.00173205	0.998667	0.00057735

## Sheet: Supplementary_Table_S7
Supplementary Table S7. BLASTp results of yihQ ASVs generated with the triplicate yihQ-targeted triplicate amplicon sequencing assay YIHQb. The table shows the best hit of each yihQ ASV against the GlobDB database. The corresponding ASV clade in Fig. 2 and the source environment of each ASV are indicated.
		Best BLASTp hit
Corresponding ASV clade in Figure 3	ASV identifier	Source environment	Genome accession number	Domain	Phylum	Class	Order	Family	Genus	Species	Subject identifier	% identity	Alignment length	Number of mismatches	Number of gap openings	Start of alignment in query	End of alignment in query	Start of alignment in subject	End of alignment in subject	Evalue	Bit score
1	ASV_q7a_9qc	sediment_canada	GCA_028532855	Bacteria	Spirochaetota	Spirochaetia	UBA9216	UBA9216	UBA9216	UBA9216_sp028532855	GCA_028532855-GCA_028532855___289	70.8	96	28	0	1	96	398	493	1.56e-47	157
2	ASV_11u_ynt	rumen	GCA_902789745	Bacteria	Bacillota_A	Clostridia	Oscillospirales	Oscillospiraceae	Limivicinus	Limivicinus_sp902789745	GCA_902789745-GCA_902789745___344	100	94	0	0	1	94	192	285	4.55e-69	210
2	ASV_19i_23d	rumen	GCA_902796295	Bacteria	Bacillota_A	Clostridia	Oscillospirales	Acutalibacteraceae	CAG-177	CAG-177_sp902796295	GCA_902796295-GCA_902796295___403	82.3	96	17	0	1	96	326	421	1.25e-56	181
2	ASV_1c9_shy	rumen	GCA_024697655	Bacteria	Bacillota_A	Clostridia	Peptostreptococcales	Anaerovoracaceae	RUG13615	RUG13615_sp024697655	GCA_024697655-GCA_024697655___1270	90.6	96	9	0	1	96	389	484	1.29e-60	192
2	ASV_1cn_r71	rumen	GCA_902789555	Bacteria	Bacillota_A	Clostridia	Lachnospirales	Lachnospiraceae	UBA6987	UBA6987_sp902789555	GCA_902789555-GCA_902789555___609	98.9	94	1	0	1	94	393	486	4.19e-66	207
2	ASV_1ei_gk5	rumen	SPIREOTU_02399397	Bacteria	Bacillota_A	Clostridia	Christensenellales	CAG-138	UBA3792		SPIREOTU_02399397-SPIREOTU_02399397___380	98.9	94	1	0	1	94	367	460	1.71e-66	207
2	ASV_1es_oey	rumen	SPIREOTU_01712859	Bacteria	Bacillota_A	Clostridia	Oscillospirales	Oscillospiraceae	Limivicinus		SPIREOTU_01712859-SPIREOTU_01712859___1761	93.6	94	6	0	1	94	392	485	2.09e-63	200
2	ASV_1fl_uda	rumen	GCA_902801295	Bacteria	Bacillota_A	Clostridia	Oscillospirales	Oscillospiraceae	Limivicinus	Limivicinus_sp902801295	GCA_902801295-GCA_902801295___1913	93.5	93	6	0	1	93	392	484	3.86e-64	202
2	ASV_1hb_35b	rumen	SPIREOTU_02551582	Bacteria	Bacillota_I	Bacilli_A	RFN20	CAG-826	Enteromonas		SPIREOTU_02551582-SPIREOTU_02551582___230	90.5	95	9	0	1	95	385	479	8.61e-61	193
2	ASV_1kq_u7m	rumen	GCA_016290665	Bacteria	Bacillota_A	Clostridia	Oscillospirales	Acutalibacteraceae	UBA6857	UBA6857_sp016290665	GCA_016290665-GCA_016290665___2042	99	96	1	0	1	96	397	492	6.98e-66	207
2	ASV_1lm_zqk	rumen	GCA_902789745	Bacteria	Bacillota_A	Clostridia	Oscillospirales	Oscillospiraceae	Limivicinus	Limivicinus_sp902789745	GCA_902789745-GCA_902789745___344	97.9	94	2	0	1	94	192	285	2e-67	206
2	ASV_1lv_ehi	rumen	GCA_902801295	Bacteria	Bacillota_A	Clostridia	Oscillospirales	Oscillospiraceae	Limivicinus	Limivicinus_sp902801295	GCA_902801295-GCA_902801295___1913	89.4	94	10	0	1	94	392	485	4.16e-62	196
2	ASV_1ml_yhg	rumen	GCA_017412585	Bacteria	Bacillota_A	Clostridia	Oscillospirales	Oscillospiraceae	Vescimonas	Vescimonas_sp017412585	GCA_017412585-GCA_017412585___1129	94.7	94	5	0	1	94	391	484	3.75e-65	204
2	ASV_1pp_6ys	rumen	SPIREOTU_01683845	Bacteria	Bacillota_A	Clostridia	Oscillospirales	Acutalibacteraceae	UBA1425		SPIREOTU_01683845-SPIREOTU_01683845___549	94.8	96	5	0	1	96	179	274	5.2e-65	200
2	ASV_1q4_lyt	rumen	GCA_947164825	Bacteria	Bacillota_A	Clostridia	Oscillospirales	Oscillospiraceae	Faecousia	Faecousia_sp947164825	GCA_947164825-GCA_947164825___629	100	94	0	0	1	94	392	485	4.63e-68	212
2	ASV_1qc_aul	rumen	GCA_902792985	Bacteria	Bacillota_A	Clostridia	Oscillospirales	Acutalibacteraceae	UBA6857	UBA6857_sp902792985	GCA_902792985-GCA_902792985___1485	95.8	96	4	0	1	96	397	492	5.19e-65	204
2	ASV_1ui_vwi	rumen	SPIREOTU_00527566	Bacteria	Bacillota_A	Clostridia	Christensenellales	CAG-138	UBA3792		SPIREOTU_00527566-SPIREOTU_00527566___1702	92.6	94	7	0	1	94	389	482	2.12e-61	194
2	ASV_1up_nay	rumen	GCA_902789745	Bacteria	Bacillota_A	Clostridia	Oscillospirales	Oscillospiraceae	Limivicinus	Limivicinus_sp902789745	GCA_902789745-GCA_902789745___344	88.3	94	11	0	1	94	192	285	4.23e-63	195
2	ASV_1uv_s4p	rumen	GCA_946623775	Bacteria	Bacillota_I	Bacilli_A	RFN20	CAG-826	Enteromonas	Enteromonas_sp946623775	GCA_946623775-GCA_946623775___184	98.9	95	1	0	1	95	386	480	2.47e-67	210
2	ASV_1v3_ll5	rumen	GCA_017552845	Bacteria	Bacillota_A	Clostridia	Oscillospirales	Acutalibacteraceae	CAG-177	CAG-177_sp017552845	GCA_017552845-GCA_017552845___783	99	96	1	0	1	96	395	490	6.08e-66	207
2	ASV_1wn_aup	rumen	GCA_902776285	Bacteria	Bacillota_A	Clostridia	Peptostreptococcales	Anaerovoracaceae	RUG099	RUG099_sp902776285	GCA_902776285-GCA_902776285___1803	99	96	1	0	1	96	381	476	3.07e-66	207
2	ASV_1xv_qiv	rumen	GCA_024697655	Bacteria	Bacillota_A	Clostridia	Peptostreptococcales	Anaerovoracaceae	RUG13615	RUG13615_sp024697655	GCA_024697655-GCA_024697655___1270	90.6	96	9	0	1	96	389	484	2.51e-60	192
2	ASV_23u_edr	rumen	GCA_017450325	Bacteria	Bacillota_I	Bacilli_A	RFN20	CAG-826	Enteromonas	Enteromonas_sp017450325	GCA_017450325-GCA_017450325___222	97.9	95	2	0	1	95	385	479	6.55e-67	209
2	ASV_24d_3qb	rumen	GCA_900319635	Bacteria	Bacillota_A	Clostridia	Oscillospirales	Oscillospiraceae	Limivicinus	Limivicinus_sp900319635	GCA_900319635-GCA_900319635___1691	93.6	94	6	0	1	94	391	484	1.41e-64	203
2	ASV_26g_xm1	rumen	GCA_030530095	Bacteria	Bacillota_A	Clostridia	Oscillospirales	Acutalibacteraceae	Fimenecus	Fimenecus_sp030530095	GCA_030530095-GCA_030530095___1436	95.8	96	4	0	1	96	395	490	3.15e-65	205
2	ASV_286_rlo	rumen	GCA_017539825	Bacteria	Bacillota_I	Bacilli_A	Erysipelotrichales	Erysipelotrichaceae	Bulleidia	Bulleidia_sp017539825	GCA_017539825-GCA_017539825___1069	98.9	95	1	0	1	95	386	480	6.66e-67	209
2	ASV_29f_tq5	rumen	SPIREOTU_02510798	Bacteria	Bacillota_A	Clostridia	Oscillospirales	Oscillospiraceae	Limivicinus		SPIREOTU_02510798-SPIREOTU_02510798___1319	88.2	93	11	0	1	93	391	483	4.37e-60	191
2	ASV_2a2_ivf	rumen	GCA_900319345	Bacteria	Bacillota_A	Clostridia	Christensenellales	CAG-138	RUG472	RUG472_sp900319345	GCA_900319345-GCA_900319345___648	98.9	94	1	0	1	94	391	484	1.29e-66	208
2	ASV_2cl_e8h	rumen	GCA_902789745	Bacteria	Bacillota_A	Clostridia	Oscillospirales	Oscillospiraceae	Limivicinus	Limivicinus_sp902789745	GCA_902789745-GCA_902789745___344	89.4	94	10	0	1	94	192	285	1.67e-62	193
2	ASV_2co_y14	rumen	GCA_902789745	Bacteria	Bacillota_A	Clostridia	Oscillospirales	Oscillospiraceae	Limivicinus	Limivicinus_sp902789745	GCA_902789745-GCA_902789745___344	88.3	94	11	0	1	94	192	285	1.67e-62	193
2	ASV_2d4_1p0	rumen	GCA_002449955	Bacteria	Bacillota_A	Clostridia	Lachnospirales	Lachnospiraceae	UBA6987	UBA6987_sp002449955	GCA_002449955-GCA_002449955___1158	88.3	94	11	0	1	94	392	485	9.59e-61	193
2	ASV_2fh_b49	rumen	GCA_023665555	Bacteria	Bacillota_A	Clostridia	Oscillospirales	Acutalibacteraceae	UBA6857	UBA6857_sp023665555	GCA_023665555-GCA_023665555___1599	80.2	96	19	0	1	96	395	490	7.99e-53	172
2	ASV_2j9_c1z	rumen	GCA_017412585	Bacteria	Bacillota_A	Clostridia	Oscillospirales	Oscillospiraceae	Vescimonas	Vescimonas_sp017412585	GCA_017412585-GCA_017412585___1129	96.8	94	3	0	1	94	391	484	7.02e-66	206
2	ASV_2k0_iig	rumen	GCA_946625125	Bacteria	Bacillota_A	Clostridia	Oscillospirales	Oscillospiraceae	Faecousia	Faecousia_sp946625125	GCA_946625125-GCA_946625125___1794	95.7	94	4	0	1	94	391	484	1.43e-64	203
2	ASV_2ko_gz5	rumen	GCA_902790375	Bacteria	Bacillota_A	Clostridia	Oscillospirales	Oscillospiraceae	Limivicinus	Limivicinus_sp902790375	GCA_902790375-GCA_902790375___2270	91.5	94	8	0	1	94	392	485	1.61e-63	200
2	ASV_2oa_6o7	rumen	GCA_016290515	Bacteria	Bacillota_A	Clostridia	Oscillospirales	Acutalibacteraceae	Fimenecus	Fimenecus_sp016290515	GCA_016290515-GCA_016290515___393	100	96	0	0	1	96	395	490	7.89e-67	209
2	ASV_2ox_gko	rumen	SPIREOTU_01459056	Bacteria	Bacillota_A	Clostridia	Christensenellales	CAG-138	RUG472		SPIREOTU_01459056-SPIREOTU_01459056___852	93.6	94	6	0	1	94	391	484	4.65e-66	204
2	ASV_2oy_c4x	rumen	GCA_946623775	Bacteria	Bacillota_I	Bacilli_A	RFN20	CAG-826	Enteromonas	Enteromonas_sp946623775	GCA_946623775-GCA_946623775___184	98.9	95	1	0	1	95	386	480	6.77e-67	209
2	ASV_2pf_oi0	rumen	GCA_017448145	Bacteria	Bacillota_A	Clostridia	Oscillospirales	Oscillospiraceae	Vescimonas	Vescimonas_sp017448145	GCA_017448145-GCA_017448145___1285	92.6	94	7	0	1	94	391	484	5.69e-63	199
2	ASV_2uu_qsg	rumen	GCA_900319835	Bacteria	Bacillota_A	Clostridia	Oscillospirales	Oscillospiraceae	Limivicinus	Limivicinus_sp900319835	GCA_900319835-GCA_900319835___417	96.8	94	3	0	1	94	393	486	3.75e-65	204
2	ASV_2zb_cqn	rumen	GCA_017450325	Bacteria	Bacillota_I	Bacilli_A	RFN20	CAG-826	Enteromonas	Enteromonas_sp017450325	GCA_017450325-GCA_017450325___222	97.9	95	2	0	1	95	385	479	6.55e-67	209
2	ASV_2zd_r5n	rumen	GCA_902792985	Bacteria	Bacillota_A	Clostridia	Oscillospirales	Acutalibacteraceae	UBA6857	UBA6857_sp902792985	GCA_902792985-GCA_902792985___1485	94.8	96	5	0	1	96	397	492	1.98e-64	203
2	ASV_2zq_gzy	rumen	GCA_900316345	Bacteria	Bacillota_A	Clostridia	Oscillospirales	Acutalibacteraceae	Eubacterium_R	Eubacterium_R_sp900316345	GCA_900316345-GCA_900316345___800	97.9	96	2	0	1	96	397	492	3.9e-67	210
2	ASV_307_tz1	rumen	GCA_030531505	Bacteria	Bacillota_A	Clostridia	Oscillospirales	Oscillospiraceae	Limivicinus	Limivicinus_sp030531505	GCA_030531505-GCA_030531505___1431	93.6	94	6	0	1	94	391	484	1.83e-66	208
2	ASV_30z_29r	rumen	GCA_947164825	Bacteria	Bacillota_A	Clostridia	Oscillospirales	Oscillospiraceae	Faecousia	Faecousia_sp947164825	GCA_947164825-GCA_947164825___629	95.7	94	4	0	1	94	392	485	1.39e-65	206
2	ASV_32e_pvv	rumen	GCA_015066635	Bacteria	Bacillota_A	Clostridia	Oscillospirales	Acutalibacteraceae	Fimenecus	Fimenecus_sp015066635	GCA_015066635-GCA_015066635___1118	92.7	96	7	0	1	96	426	521	3.92e-61	194
2	ASV_32z_xl2	rumen	GCA_902774035	Bacteria	Bacillota_A	Clostridia	Oscillospirales	Acutalibacteraceae	UBA6857	UBA6857_sp902774035	GCA_902774035-GCA_902774035___1758	93.8	96	6	0	1	96	397	492	5.38e-64	202
2	ASV_33h_8mz	rumen	SPIREOTU_02399397	Bacteria	Bacillota_A	Clostridia	Christensenellales	CAG-138	UBA3792		SPIREOTU_02399397-SPIREOTU_02399397___380	98.9	94	1	0	1	94	367	460	1.71e-66	207
2	ASV_355_31n	rumen	SPIREOTU_02401735	Bacteria	Bacillota_A	Clostridia	Oscillospirales	Oscillospiraceae	Limivicinus		SPIREOTU_02401735-SPIREOTU_02401735___873	94.7	94	5	0	1	94	393	486	2.12e-63	200
2	ASV_369_4rd	rumen	GEMOTU_08340	Bacteria	Bacillota_A	Clostridia	Oscillospirales	Acutalibacteraceae	Fimenecus		GEMOTU_08340-GEMOTU_08340___1939	99	96	1	0	1	96	395	490	1.61e-65	206
2	ASV_37u_arm	rumen	GCA_017450325	Bacteria	Bacillota_I	Bacilli_A	RFN20	CAG-826	Enteromonas	Enteromonas_sp017450325	GCA_017450325-GCA_017450325___222	90.5	95	9	0	1	95	385	479	1.52e-62	197
2	ASV_385_3hk	rumen	SPIREOTU_02527876	Bacteria	Bacillota_A	Clostridia	Oscillospirales	Oscillospiraceae	Limivicinus		SPIREOTU_02527876-SPIREOTU_02527876___459	93.6	94	6	0	1	94	393	486	7.45e-65	204
2	ASV_38p_ttv	rumen	GCA_024687185	Bacteria	Bacillota_I	Bacilli_A	RFN20	CAG-826	Enteromonas	Enteromonas_sp024687185	GCA_024687185-GCA_024687185___895	91.6	95	8	0	1	95	386	480	8.04e-63	198
2	ASV_3a6_3c9	rumen	GCA_902772935	Bacteria	Bacillota_A	Clostridia	Oscillospirales	Acutalibacteraceae	UBA6857	UBA6857_sp902772935	GCA_902772935-GCA_902772935___149	92.7	96	7	0	1	96	397	492	3.99e-63	199
2	ASV_3a6_4fb	rumen	SPIREOTU_01459056	Bacteria	Bacillota_A	Clostridia	Christensenellales	CAG-138	RUG472		SPIREOTU_01459056-SPIREOTU_01459056___852	91.5	94	8	0	1	94	391	484	1.53e-63	197
2	ASV_3aj_rxg	rumen	GCA_017552845	Bacteria	Bacillota_A	Clostridia	Oscillospirales	Acutalibacteraceae	CAG-177	CAG-177_sp017552845	GCA_017552845-GCA_017552845___783	100	96	0	0	1	96	395	490	1.14e-66	209
2	ASV_3bm_d74	rumen	GCA_902765595	Bacteria	Bacillota_A	Clostridia	Oscillospirales	Oscillospiraceae	Limivicinus	Limivicinus_sp002350825	GCA_902765595-GCA_902765595___241	91.5	94	8	0	1	94	391	484	2.06e-63	200
2	ASV_3g4_knp	rumen	GCA_017450325	Bacteria	Bacillota_I	Bacilli_A	RFN20	CAG-826	Enteromonas	Enteromonas_sp017450325	GCA_017450325-GCA_017450325___222	95.8	95	4	0	1	95	385	479	6.88e-66	206
2	ASV_3h3_352	rumen	GCA_902789745	Bacteria	Bacillota_A	Clostridia	Oscillospirales	Oscillospiraceae	Limivicinus	Limivicinus_sp902789745	GCA_902789745-GCA_902789745___344	98.9	94	1	0	1	94	192	285	3.58e-68	208
2	ASV_3kb_x2m	rumen	GCA_016290515	Bacteria	Bacillota_A	Clostridia	Oscillospirales	Acutalibacteraceae	Fimenecus	Fimenecus_sp016290515	GCA_016290515-GCA_016290515___393	99	96	1	0	1	96	395	490	5.64e-67	209
2	ASV_3ki_lh5	rumen	GCA_902789675	Bacteria	Bacillota_A	Clostridia	Christensenellales	CAG-138	UBA3792	UBA3792_sp902789675	GCA_902789675-GCA_902789675___714	98.9	94	1	0	1	94	391	484	1.31e-66	208
2	ASV_3mt_39u	rumen	GCA_902789745	Bacteria	Bacillota_A	Clostridia	Oscillospirales	Oscillospiraceae	Limivicinus	Limivicinus_sp902789745	GCA_902789745-GCA_902789745___344	98.9	94	1	0	1	94	192	285	3.58e-68	208
2	ASV_3n3_532	rumen	GCA_902774035	Bacteria	Bacillota_A	Clostridia	Oscillospirales	Acutalibacteraceae	UBA6857	UBA6857_sp902774035	GCA_902774035-GCA_902774035___1758	93.8	96	6	0	1	96	397	492	5.38e-64	202
2	ASV_3oa_vil	rumen	GCA_017432565	Bacteria	Bacillota_A	Clostridia	Lachnospirales	Lachnospiraceae	CAG-791	CAG-791_sp017432565	GCA_017432565-GCA_017432565___1007	86.5	96	13	0	1	96	382	477	3.18e-60	191
2	ASV_3qk_394	rumen	GCA_017430965	Bacteria	Bacillota_A	Clostridia	Oscillospirales	Acutalibacteraceae	RUG714	RUG714_sp017430965	GCA_017430965-GCA_017430965___1093	96.9	96	3	0	1	96	396	491	1.26e-65	206
2	ASV_3ql_p5r	rumen	GCA_024687185	Bacteria	Bacillota_I	Bacilli_A	RFN20	CAG-826	Enteromonas	Enteromonas_sp024687185	GCA_024687185-GCA_024687185___895	90.5	95	9	0	1	95	386	480	1.62e-61	195
2	ASV_3rn_p1d	rumen	GCA_002314915	Bacteria	Bacillota_I	Bacilli_A	RFN20	CAG-826	UBA4951	UBA4951_sp002314915	GCA_002314915-GCA_002314915___1404	86.3	95	13	0	1	95	385	479	6.34e-58	185
2	ASV_3s6_4ns	rumen	GCA_902792985	Bacteria	Bacillota_A	Clostridia	Oscillospirales	Acutalibacteraceae	UBA6857	UBA6857_sp902792985	GCA_902792985-GCA_902792985___1485	90.6	96	9	0	1	96	397	492	1.12e-61	196
2	ASV_3vv_8kw	rumen	GCA_017458085	Bacteria	Bacillota_A	Clostridia	Oscillospirales	Oscillospiraceae	Limivicinus	Limivicinus_sp017458085	GCA_017458085-GCA_017458085___1140	93.6	94	6	0	1	94	393	486	4.16e-64	202
2	ASV_3vv_qnq	rumen	GCA_017454465	Bacteria	Bacillota_A	Clostridia	Oscillospirales	CAG-272	UMGS1696	UMGS1696_sp017454465	GCA_017454465-GCA_017454465___1026	90.4	94	9	0	1	94	391	484	2.27e-61	194
2	ASV_3x8_ejp	rumen	GCA_902782845	Bacteria	Bacillota_A	Clostridia	Oscillospirales	Acutalibacteraceae	RUG806	RUG806_sp902782845	GCA_902782845-GCA_902782845___413	93.8	96	6	0	1	96	396	491	7.68e-62	196
2	ASV_3yt_mm7	rumen	GCA_900317905	Bacteria	Bacillota_A	Clostridia	Oscillospirales	Oscillospiraceae	CAG-103	CAG-103_sp900317905	GCA_900317905-GCA_900317905___573	91.5	94	8	0	1	94	388	481	3.93e-62	196
2	ASV_3zu_n7q	rumen	SPIREOTU_01707165	Bacteria	Bacillota_A	Clostridia	Oscillospirales	Oscillospiraceae	Limivicinus		SPIREOTU_01707165-SPIREOTU_01707165___927	96.8	94	3	0	1	94	392	485	3.82e-66	207
2	ASV_40y_yk4	rumen	GCA_905233805	Bacteria	Bacillota_A	Clostridia	Oscillospirales	Acutalibacteraceae	Eubacterium_R	Eubacterium_R_sp905233805	GCA_905233805-GCA_905233805___948	99	96	1	0	1	96	397	492	3.93e-65	204
2	ASV_428_e41	rumen	GCA_017412585	Bacteria	Bacillota_A	Clostridia	Oscillospirales	Oscillospiraceae	Vescimonas	Vescimonas_sp017412585	GCA_017412585-GCA_017412585___1129	96.8	94	3	0	1	94	391	484	7.02e-66	206
2	ASV_479_w29	rumen	GCA_946547105	Bacteria	Bacillota_A	Clostridia	Oscillospirales	Oscillospiraceae	Limivicinus	Limivicinus_sp946547105	GCA_946547105-GCA_946547105___282	98.9	94	1	0	1	94	392	485	7.76e-70	217
2	ASV_486_inc	rumen	GCA_016290665	Bacteria	Bacillota_A	Clostridia	Oscillospirales	Acutalibacteraceae	UBA6857	UBA6857_sp016290665	GCA_016290665-GCA_016290665___2042	99	96	1	0	1	96	397	492	6.98e-66	207
2	ASV_48b_0vu	rumen	SPIREOTU_01707165	Bacteria	Bacillota_A	Clostridia	Oscillospirales	Oscillospiraceae	Limivicinus		SPIREOTU_01707165-SPIREOTU_01707165___927	95.7	94	4	0	1	94	392	485	1.46e-65	206
2	ASV_49v_q0s	rumen	GCA_017429325	Bacteria	Bacillota_A	Clostridia	Oscillospirales	Oscillospiraceae	Faecousia	Faecousia_sp017429325	GCA_017429325-GCA_017429325___1253	95.7	94	4	0	1	94	390	483	9.82e-66	206
2	ASV_4ay_ekf	rumen	GCA_947164825	Bacteria	Bacillota_A	Clostridia	Oscillospirales	Oscillospiraceae	Faecousia	Faecousia_sp947164825	GCA_947164825-GCA_947164825___629	100	94	0	0	1	94	392	485	4.63e-68	212
2	ASV_4bi_yd8	rumen	SPIREOTU_02401735	Bacteria	Bacillota_A	Clostridia	Oscillospirales	Oscillospiraceae	Limivicinus		SPIREOTU_02401735-SPIREOTU_02401735___873	100	94	0	0	1	94	393	486	1.86e-66	208
2	ASV_4cb_4ek	rumen	SPIREOTU_01459056	Bacteria	Bacillota_A	Clostridia	Christensenellales	CAG-138	RUG472		SPIREOTU_01459056-SPIREOTU_01459056___852	95.7	94	4	0	1	94	391	484	4.65e-66	204
2	ASV_4ds_b7n	rumen	GCA_017552845	Bacteria	Bacillota_A	Clostridia	Oscillospirales	Acutalibacteraceae	CAG-177	CAG-177_sp017552845	GCA_017552845-GCA_017552845___783	100	96	0	0	1	96	395	490	1.14e-66	209
2	ASV_4h0_2u3	rumen	SPIREOTU_01459056	Bacteria	Bacillota_A	Clostridia	Christensenellales	CAG-138	RUG472		SPIREOTU_01459056-SPIREOTU_01459056___852	94.7	94	5	0	1	94	391	484	1.29e-65	203
2	ASV_4ji_zrg	rumen	GCA_946547105	Bacteria	Bacillota_A	Clostridia	Oscillospirales	Oscillospiraceae	Limivicinus	Limivicinus_sp946547105	GCA_946547105-GCA_946547105___282	97.9	94	2	0	1	94	392	485	1.52e-69	216
2	ASV_4kv_awh	rumen	GCA_900319835	Bacteria	Bacillota_A	Clostridia	Oscillospirales	Oscillospiraceae	Limivicinus	Limivicinus_sp900319835	GCA_900319835-GCA_900319835___417	94.7	94	5	0	1	94	393	486	1.43e-64	203
2	ASV_4mg_v44	rumen	GCA_902789745	Bacteria	Bacillota_A	Clostridia	Oscillospirales	Oscillospiraceae	Limivicinus	Limivicinus_sp902789745	GCA_902789745-GCA_902789745___344	87.2	94	12	0	1	94	192	285	4.67e-62	192
2	ASV_4n5_7wp	rumen	GCA_023665085	Bacteria	Bacillota_A	Clostridia	Oscillospirales	Acutalibacteraceae	Eubacterium_R	Eubacterium_R_sp023665085	GCA_023665085-GCA_023665085___1040	92.7	96	7	0	1	96	395	490	1.81e-62	197
2	ASV_4ov_gy1	rumen	SPIREOTU_01717462	Bacteria	Bacillota_A	Clostridia	Oscillospirales	Oscillospiraceae	CAG-103		SPIREOTU_01717462-SPIREOTU_01717462___315	95.7	94	4	0	1	94	382	475	6.19e-65	204
2	ASV_4q3_dmi	rumen	GCA_902765595	Bacteria	Bacillota_A	Clostridia	Oscillospirales	Oscillospiraceae	Limivicinus	Limivicinus_sp002350825	GCA_902765595-GCA_902765595___241	96.8	94	3	0	1	94	391	484	2.53e-66	207
2	ASV_4rz_osh	rumen	GCA_017450325	Bacteria	Bacillota_I	Bacilli_A	RFN20	CAG-826	Enteromonas	Enteromonas_sp017450325	GCA_017450325-GCA_017450325___222	90.5	95	9	0	1	95	385	479	1.52e-62	197
2	ASV_4se_8ga	rumen	SPIREOTU_01698551	Bacteria	Bacillota_A	Clostridia	Oscillospirales	Oscillospiraceae	CAG-103		SPIREOTU_01698551-SPIREOTU_01698551___74	96.8	95	3	0	1	95	388	482	6.99e-66	206
2	ASV_4su_slp	rumen	GCA_934561395	Bacteria	Bacillota_A	Clostridia	Oscillospirales	Acutalibacteraceae	Eubacterium_R	Eubacterium_R_sp900764665	GCA_934561395-GCA_934561395___1306	78.1	96	21	0	1	96	396	491	1.09e-52	171
2	ASV_4wa_orl	rumen	GCA_017434855	Bacteria	Bacillota_A	Clostridia	Oscillospirales	Acutalibacteraceae	UBA6857	UBA6857_sp017434855	GCA_017434855-GCA_017434855___1986	100	96	0	0	1	96	397	492	1.33e-67	211
2	ASV_4wx_k2v	rumen	GCA_947169815	Bacteria	Bacillota_A	Clostridia	Oscillospirales	Acutalibacteraceae	Eubacterium_R	Eubacterium_R_sp947169815	GCA_947169815-GCA_947169815___713	93.8	96	6	0	1	96	397	492	5.01e-61	194
2	ASV_4xa_qx9	rumen	GCA_902771745	Bacteria	Bacillota_I	Bacilli_A	RFN20	CAG-288	Enterosoma	Enterosoma_sp902771745	GCA_902771745-GCA_902771745___101	85.3	95	14	0	1	95	386	480	4.49e-60	191
2	ASV_4xj_a9v	rumen	SPIREOTU_02512376	Bacteria	Bacillota_A	Clostridia	Oscillospirales	Oscillospiraceae	Faecousia		SPIREOTU_02512376-SPIREOTU_02512376___333	93.6	94	6	0	1	94	391	484	1.43e-64	203
2	ASV_4xx_2gm	rumen	SPIREOTU_02173465	Bacteria	Bacillota_A	Clostridia	Oscillospirales	Oscillospiraceae	Faecousia		SPIREOTU_02173465-SPIREOTU_02173465___524	97.9	94	2	0	1	94	391	484	9.97e-66	206
2	ASV_4zh_osi	rumen	GCA_024697655	Bacteria	Bacillota_A	Clostridia	Peptostreptococcales	Anaerovoracaceae	RUG13615	RUG13615_sp024697655	GCA_024697655-GCA_024697655___1270	97.9	96	2	0	1	96	389	484	3.05e-64	202
2	ASV_516_vmf	rumen	SPIREOTU_02543945	Bacteria	Bacillota_A	Clostridia	Oscillospirales	Oscillospiraceae	Faecousia		SPIREOTU_02543945-SPIREOTU_02543945___1423	95.7	94	4	0	1	94	392	485	1.98e-65	205
2	ASV_52j_o6g	rumen	SPIREOTU_01707165	Bacteria	Bacillota_A	Clostridia	Oscillospirales	Oscillospiraceae	Limivicinus		SPIREOTU_01707165-SPIREOTU_01707165___927	96.8	94	3	0	1	94	392	485	2.85e-65	205
2	ASV_52l_8gx	rumen	SPIREOTU_02551582	Bacteria	Bacillota_I	Bacilli_A	RFN20	CAG-826	Enteromonas		SPIREOTU_02551582-SPIREOTU_02551582___230	90.5	95	9	0	1	95	385	479	8.61e-61	193
2	ASV_536_byt	rumen	SPIREOTU_02173465	Bacteria	Bacillota_A	Clostridia	Oscillospirales	Oscillospiraceae	Faecousia		SPIREOTU_02173465-SPIREOTU_02173465___524	96.8	94	3	0	1	94	391	484	2.03e-64	202
2	ASV_54w_ve9	rumen	SPIREOTU_02525457	Bacteria	Bacillota_A	Clostridia	Oscillospirales	Oscillospiraceae	Limivicinus		SPIREOTU_02525457-SPIREOTU_02525457___899	89.4	94	10	0	1	94	392	485	1.94e-64	202
2	ASV_56n_v70	rumen	SPIREOTU_00309090	Bacteria	Bacillota_A	Clostridia	Christensenellales	CAG-138	RUG472		SPIREOTU_00309090-SPIREOTU_00309090___1079	98.9	94	1	0	1	94	348	441	1.84e-65	204
2	ASV_59g_q7v	rumen	GCA_946623775	Bacteria	Bacillota_I	Bacilli_A	RFN20	CAG-826	Enteromonas	Enteromonas_sp946623775	GCA_946623775-GCA_946623775___184	98.9	95	1	0	1	95	386	480	6.77e-67	209
2	ASV_5a5_0zj	rumen	GCA_902778285	Bacteria	Bacillota_A	Clostridia	Oscillospirales	Oscillospiraceae	Limivicinus	Limivicinus_sp902778285	GCA_902778285-GCA_902778285___1482	96.8	94	3	0	1	94	393	486	3.75e-65	204
2	ASV_5b6_1wd	rumen	GCA_902789745	Bacteria	Bacillota_A	Clostridia	Oscillospirales	Oscillospiraceae	Limivicinus	Limivicinus_sp902789745	GCA_902789745-GCA_902789745___344	91.5	94	8	0	1	94	192	285	7.62e-64	197
2	ASV_5b6_hvz	rumen	GCA_902789745	Bacteria	Bacillota_A	Clostridia	Oscillospirales	Oscillospiraceae	Limivicinus	Limivicinus_sp902789745	GCA_902789745-GCA_902789745___344	97.9	94	2	0	1	94	192	285	3.58e-68	208
2	ASV_5b7_c31	rumen	SPIREOTU_01459056	Bacteria	Bacillota_A	Clostridia	Christensenellales	CAG-138	RUG472		SPIREOTU_01459056-SPIREOTU_01459056___852	94.7	94	5	0	1	94	391	484	7.12e-65	201
2	ASV_5c5_spx	rumen	SPIREOTU_01966480	Bacteria	Bacillota_A	Clostridia	Oscillospirales	Oscillospiraceae	Limivicinus		SPIREOTU_01966480-SPIREOTU_01966480___55	91.5	94	8	0	1	94	391	484	1.08e-62	198
2	ASV_5c7_vkh	rumen	SPIREOTU_01707165	Bacteria	Bacillota_A	Clostridia	Oscillospirales	Oscillospiraceae	Limivicinus		SPIREOTU_01707165-SPIREOTU_01707165___927	95.7	94	4	0	1	94	392	485	3.99e-65	204
2	ASV_5dg_1vm	rumen	GCA_902774035	Bacteria	Bacillota_A	Clostridia	Oscillospirales	Acutalibacteraceae	UBA6857	UBA6857_sp902774035	GCA_902774035-GCA_902774035___1758	97.9	96	2	0	1	96	397	492	4.99e-66	207
2	ASV_5dg_6o0	rumen	GCA_017430985	Bacteria	Bacillota_A	Clostridia	Oscillospirales	Oscillospiraceae	Limivicinus	Limivicinus_sp017430985	GCA_017430985-GCA_017430985___1383	93.6	94	6	0	1	94	391	484	2.68e-65	205
2	ASV_5ej_ex6	rumen	GCA_902789745	Bacteria	Bacillota_A	Clostridia	Oscillospirales	Oscillospiraceae	Limivicinus	Limivicinus_sp902789745	GCA_902789745-GCA_902789745___344	97.9	94	2	0	1	94	192	285	3.58e-68	208
2	ASV_5g4_hua	rumen	GCA_024689505	Bacteria	Bacillota_A	Clostridia	Lachnospirales	Bianqueaceae	RUG159	RUG159_sp024689505	GCA_024689505-GCA_024689505___552	93.8	96	6	0	1	96	357	452	2.19e-60	191
2	ASV_5g9_wtq	rumen	GCA_017519685	Bacteria	Bacillota_A	Clostridia	Oscillospirales	Acutalibacteraceae	CAG-177	CAG-177_sp017519685	GCA_017519685-GCA_017519685___1785	100	96	0	0	1	96	271	366	1.38e-66	206
2	ASV_5gu_lfy	rumen	GCA_947174215	Bacteria	Bacillota_A	Clostridia	Christensenellales	CAG-917	CAG-475	CAG-475_sp947174215	GCA_947174215-GCA_947174215___217	87.5	96	12	0	1	96	187	282	3.96e-61	190
2	ASV_5i0_2ry	rumen	GCA_017404265	Bacteria	Bacillota_A	Clostridia	Peptostreptococcales	Anaerovoracaceae	RUG099	RUG099_sp017404265	GCA_017404265-GCA_017404265___614	97.9	96	2	0	1	96	381	476	3.33e-65	204
2	ASV_5mu_p91	rumen	GCA_017519685	Bacteria	Bacillota_A	Clostridia	Oscillospirales	Acutalibacteraceae	CAG-177	CAG-177_sp017519685	GCA_017519685-GCA_017519685___1785	100	96	0	0	1	96	271	366	1.38e-66	206
2	ASV_5tb_1wq	rumen	GCA_900317905	Bacteria	Bacillota_A	Clostridia	Oscillospirales	Oscillospiraceae	CAG-103	CAG-103_sp900317905	GCA_900317905-GCA_900317905___573	86.2	94	13	0	1	94	388	481	3.01e-60	191
2	ASV_5ts_vz6	rumen	SPIREOTU_02525457	Bacteria	Bacillota_A	Clostridia	Oscillospirales	Oscillospiraceae	Limivicinus		SPIREOTU_02525457-SPIREOTU_02525457___899	90.4	94	9	0	1	94	392	485	2.94e-62	197
2	ASV_5uw_6jh	rumen	GCA_030531585	Bacteria	Bacillota_A	Clostridia	Oscillospirales	Oscillospiraceae	Limivicinus	Limivicinus_sp030531585	GCA_030531585-GCA_030531585___1915	98.9	94	1	0	1	94	392	485	2.57e-66	207
2	ASV_5y1_6hj	rumen	GCA_024697655	Bacteria	Bacillota_A	Clostridia	Peptostreptococcales	Anaerovoracaceae	RUG13615	RUG13615_sp024697655	GCA_024697655-GCA_024697655___1270	70.8	96	28	0	1	96	389	484	3.49e-46	154
2	ASV_5zp_y97	rumen	SPIREOTU_01707165	Bacteria	Bacillota_A	Clostridia	Oscillospirales	Oscillospiraceae	Limivicinus		SPIREOTU_01707165-SPIREOTU_01707165___927	96.8	94	3	0	1	94	392	485	3.82e-66	207
2	ASV_607_dey	rumen	GEMOTU_08340	Bacteria	Bacillota_A	Clostridia	Oscillospirales	Acutalibacteraceae	Fimenecus		GEMOTU_08340-GEMOTU_08340___1939	96.9	96	3	0	1	96	395	490	1.68e-64	203
2	ASV_613_szt	rumen	GCA_017552845	Bacteria	Bacillota_A	Clostridia	Oscillospirales	Acutalibacteraceae	CAG-177	CAG-177_sp017552845	GCA_017552845-GCA_017552845___783	100	96	0	0	1	96	395	490	1.14e-66	209
2	ASV_62f_wn2	rumen	GCA_017412585	Bacteria	Bacillota_A	Clostridia	Oscillospirales	Oscillospiraceae	Vescimonas	Vescimonas_sp017412585	GCA_017412585-GCA_017412585___1129	95.7	94	4	0	1	94	391	484	1.92e-65	205
2	ASV_62v_1kq	rumen	GCA_030531585	Bacteria	Bacillota_A	Clostridia	Oscillospirales	Oscillospiraceae	Limivicinus	Limivicinus_sp030531585	GCA_030531585-GCA_030531585___1915	94.7	94	5	0	1	94	392	485	7.65e-64	201
2	ASV_64t_p06	rumen	SPIREOTU_01724825	Bacteria	Bacillota_A	Clostridia	Oscillospirales	Acutalibacteraceae	UBA6857		SPIREOTU_01724825-SPIREOTU_01724825___1291	100	96	0	0	1	96	311	406	2.03e-68	212
2	ASV_66a_a21	rumen	GCA_946183085	Bacteria	Bacillota_I	Bacilli_A	RFN20	CAG-826	Enteromonas	Enteromonas_sp946183085	GCA_946183085-GCA_946183085___544	100	95	0	0	1	95	385	479	2.27e-68	213
2	ASV_6at_lre	rumen	GCA_002314915	Bacteria	Bacillota_I	Bacilli_A	RFN20	CAG-826	UBA4951	UBA4951_sp002314915	GCA_002314915-GCA_002314915___1404	86.3	95	13	0	1	95	385	479	6.34e-58	185
2	ASV_6b0_73g	rumen	GCA_017432485	Bacteria	Bacillota_A	Clostridia	Oscillospirales	Acutalibacteraceae	RUG714	RUG714_sp017432485	GCA_017432485-GCA_017432485___1093	95.8	96	4	0	1	96	396	491	1.68e-64	203
2	ASV_6b8_duz	rumen	GCA_902776285	Bacteria	Bacillota_A	Clostridia	Peptostreptococcales	Anaerovoracaceae	RUG099	RUG099_sp902776285	GCA_902776285-GCA_902776285___1803	96.9	96	3	0	1	96	381	476	1.65e-65	205
2	ASV_6bh_3vm	rumen	GCA_934561395	Bacteria	Bacillota_A	Clostridia	Oscillospirales	Acutalibacteraceae	Eubacterium_R	Eubacterium_R_sp900764665	GCA_934561395-GCA_934561395___1306	80.2	96	19	0	1	96	396	491	1.09e-53	174
2	ASV_6cc_ut8	rumen	SPIREOTU_01459056	Bacteria	Bacillota_A	Clostridia	Christensenellales	CAG-138	RUG472		SPIREOTU_01459056-SPIREOTU_01459056___852	96.8	94	3	0	1	94	391	484	6.54e-66	204
2	ASV_6ce_oo8	rumen	GCA_902789745	Bacteria	Bacillota_A	Clostridia	Oscillospirales	Oscillospiraceae	Limivicinus	Limivicinus_sp902789745	GCA_902789745-GCA_902789745___344	91.5	94	8	0	1	94	192	285	7.62e-64	197
2	ASV_6cn_d9t	rumen	GCA_902792985	Bacteria	Bacillota_A	Clostridia	Oscillospirales	Acutalibacteraceae	UBA6857	UBA6857_sp902792985	GCA_902792985-GCA_902792985___1485	95.8	96	4	0	1	96	397	492	2.66e-65	205
2	ASV_6e8_rdf	rumen	SPIREOTU_01711019	Bacteria	Bacillota_A	Clostridia	Oscillospirales	Oscillospiraceae	Limivicinus		SPIREOTU_01711019-SPIREOTU_01711019___2283	98.9	94	1	0	1	94	393	486	1.75e-67	211
2	ASV_6k5_z0t	rumen	GCA_002371215	Bacteria	Bacillota_A	Clostridia	Oscillospirales	Acutalibacteraceae	Eubacterium_R	Eubacterium_R_sp002371215	GCA_002371215-GCA_002371215___829	99	96	1	0	1	96	392	487	9.88e-67	209
2	ASV_6l7_cxe	rumen	SPIREOTU_01725753	Bacteria	Bacillota_A	Clostridia	Christensenellales	CAG-138	RUG472		SPIREOTU_01725753-SPIREOTU_01725753___798	100	94	0	0	1	94	391	484	1.29e-66	208
2	ASV_6n4_y5d	rumen	GCA_902798745	Bacteria	Bacillota_A	Clostridia	Peptostreptococcales	Anaerovoracaceae	RUG099	RUG099_sp902798745	GCA_902798745-GCA_902798745___1462	95.7	94	4	0	1	94	388	481	3.88e-67	210
2	ASV_6o2_t93	rumen	GCA_024683495	Bacteria	Bacillota_I	Bacilli_A	RFN20	CAG-826	UBA4951	UBA4951_sp024683495	GCA_024683495-GCA_024683495___106	89.5	95	10	0	1	95	387	481	1.72e-61	195
2	ASV_6oc_kex	rumen	SPIREOTU_02551582	Bacteria	Bacillota_I	Bacilli_A	RFN20	CAG-826	Enteromonas		SPIREOTU_02551582-SPIREOTU_02551582___230	90.5	95	9	0	1	95	385	479	8.61e-61	193
2	ASV_6oh_6ss	rumen	SPIREOTU_01711019	Bacteria	Bacillota_A	Clostridia	Oscillospirales	Oscillospiraceae	Limivicinus		SPIREOTU_01711019-SPIREOTU_01711019___2283	98.9	94	1	0	1	94	393	486	1.75e-67	211
2	ASV_6oo_y1w	rumen	GCA_902792985	Bacteria	Bacillota_A	Clostridia	Oscillospirales	Acutalibacteraceae	UBA6857	UBA6857_sp902792985	GCA_902792985-GCA_902792985___1485	90.6	96	9	0	1	96	397	492	8e-62	196
2	ASV_6r5_ugh	rumen	GCA_017450325	Bacteria	Bacillota_I	Bacilli_A	RFN20	CAG-826	Enteromonas	Enteromonas_sp017450325	GCA_017450325-GCA_017450325___222	89.5	95	10	0	1	95	385	479	1.58e-61	195
2	ASV_6u7_p6r	rumen	GCA_902786465	Bacteria	Bacillota_A	Clostridia	Christensenellales	CAG-138	RUG472	RUG472_sp902786465	GCA_902786465-GCA_902786465___4	100	94	0	0	1	94	391	484	3.53e-66	207
2	ASV_6vq_r7e	rumen	GCA_017544665	Bacteria	Bacillota_A	Clostridia	Oscillospirales	Acutalibacteraceae	UBA6857	UBA6857_sp017544665	GCA_017544665-GCA_017544665___111	95.8	96	4	0	1	96	397	492	3.57e-66	207
2	ASV_6yc_4zr	rumen	GCA_902789555	Bacteria	Bacillota_A	Clostridia	Lachnospirales	Lachnospiraceae	UBA6987	UBA6987_sp902789555	GCA_902789555-GCA_902789555___609	98.9	94	1	0	1	94	393	486	4.19e-66	207
2	ASV_6ze_ofd	rumen	SPIREOTU_01459056	Bacteria	Bacillota_A	Clostridia	Christensenellales	CAG-138	RUG472		SPIREOTU_01459056-SPIREOTU_01459056___852	90.4	94	9	0	1	94	391	484	2.78e-64	199
2	ASV_6zg_mgm	rumen	SPIREOTU_01711019	Bacteria	Bacillota_A	Clostridia	Oscillospirales	Oscillospiraceae	Limivicinus		SPIREOTU_01711019-SPIREOTU_01711019___2283	91.4	93	8	0	1	93	393	485	8.49e-61	193
2	ASV_70f_hfa	rumen	GCA_017552845	Bacteria	Bacillota_A	Clostridia	Oscillospirales	Acutalibacteraceae	CAG-177	CAG-177_sp017552845	GCA_017552845-GCA_017552845___783	100	96	0	0	1	96	395	490	1.14e-66	209
2	ASV_72h_h4o	rumen	SPIREOTU_01712859	Bacteria	Bacillota_A	Clostridia	Oscillospirales	Oscillospiraceae	Limivicinus		SPIREOTU_01712859-SPIREOTU_01712859___1761	98.9	94	1	0	1	94	392	485	3.59e-66	207
2	ASV_72t_sia	rumen	SPIREOTU_00309090	Bacteria	Bacillota_A	Clostridia	Christensenellales	CAG-138	RUG472		SPIREOTU_00309090-SPIREOTU_00309090___1079	98.9	94	1	0	1	94	348	441	1.84e-65	204
2	ASV_787_kt2	rumen	GCA_024687185	Bacteria	Bacillota_I	Bacilli_A	RFN20	CAG-826	Enteromonas	Enteromonas_sp024687185	GCA_024687185-GCA_024687185___895	91.6	95	8	0	1	95	386	480	8.04e-63	198
2	ASV_7a4_hn9	rumen	GCA_902776285	Bacteria	Bacillota_A	Clostridia	Peptostreptococcales	Anaerovoracaceae	RUG099	RUG099_sp902776285	GCA_902776285-GCA_902776285___1803	88.5	96	11	0	1	96	381	476	8.19e-58	185
2	ASV_7cg_2gl	rumen	GCA_024697655	Bacteria	Bacillota_A	Clostridia	Peptostreptococcales	Anaerovoracaceae	RUG13615	RUG13615_sp024697655	GCA_024697655-GCA_024697655___1270	95.8	96	4	0	1	96	389	484	6.18e-63	199
2	ASV_7cq_wtg	rumen	GCA_902761665	Bacteria	Bacillota_A	Clostridia	Lachnospirales	Lachnospiraceae	UBA6987	UBA6987_sp902761665	GCA_902761665-GCA_902761665___308	96.8	94	3	0	1	94	393	486	3.13e-65	205
2	ASV_7ed_tw2	rumen	GCA_017470005	Bacteria	Bacillota_I	Bacilli_A	RFN20	CAG-288	Enterosoma	Enterosoma_sp017470005	GCA_017470005-GCA_017470005___408	90.5	95	9	0	1	95	386	480	4.06e-63	199
2	ASV_7hi_9ux	rumen	SPIREOTU_01707165	Bacteria	Bacillota_A	Clostridia	Oscillospirales	Oscillospiraceae	Limivicinus		SPIREOTU_01707165-SPIREOTU_01707165___927	97.9	94	2	0	1	94	392	485	3.82e-66	207
2	ASV_7je_55q	rumen	GCA_902786465	Bacteria	Bacillota_A	Clostridia	Christensenellales	CAG-138	RUG472	RUG472_sp902786465	GCA_902786465-GCA_902786465___4	97.9	94	2	0	1	94	391	484	2.64e-65	205
2	ASV_7ji_por	rumen	GCA_902789745	Bacteria	Bacillota_A	Clostridia	Oscillospirales	Oscillospiraceae	Limivicinus	Limivicinus_sp902789745	GCA_902789745-GCA_902789745___344	97.9	94	2	0	1	94	192	285	3.58e-68	208
2	ASV_7ks_rmx	rumen	GCA_017412585	Bacteria	Bacillota_A	Clostridia	Oscillospirales	Oscillospiraceae	Vescimonas	Vescimonas_sp017412585	GCA_017412585-GCA_017412585___1129	95.7	94	4	0	1	94	391	484	3.75e-65	204
2	ASV_7lo_ic6	rumen	SPIREOTU_01459056	Bacteria	Bacillota_A	Clostridia	Christensenellales	CAG-138	RUG472		SPIREOTU_01459056-SPIREOTU_01459056___852	92.6	94	7	0	1	94	391	484	1.82e-65	202
2	ASV_7o0_sqj	rumen	SPIREOTU_02527876	Bacteria	Bacillota_A	Clostridia	Oscillospirales	Oscillospiraceae	Limivicinus		SPIREOTU_02527876-SPIREOTU_02527876___459	100	94	0	0	1	94	393	486	8.61e-69	214
2	ASV_7ob_6s8	rumen	GCA_902761665	Bacteria	Bacillota_A	Clostridia	Lachnospirales	Lachnospiraceae	UBA6987	UBA6987_sp902761665	GCA_902761665-GCA_902761665___308	88.2	93	11	0	1	93	393	485	1.02e-58	187
2	ASV_7ox_339	rumen	SPIREOTU_01698551	Bacteria	Bacillota_A	Clostridia	Oscillospirales	Oscillospiraceae	CAG-103		SPIREOTU_01698551-SPIREOTU_01698551___74	96.8	95	3	0	1	95	388	482	2.55e-66	207
2	ASV_7pc_oe6	rumen	SPIREOTU_02512376	Bacteria	Bacillota_A	Clostridia	Oscillospirales	Oscillospiraceae	Faecousia		SPIREOTU_02512376-SPIREOTU_02512376___333	92.6	94	7	0	1	94	391	484	6.08e-61	193
2	ASV_7pw_otg	rumen	GCA_902761665	Bacteria	Bacillota_A	Clostridia	Lachnospirales	Lachnospiraceae	UBA6987	UBA6987_sp902761665	GCA_902761665-GCA_902761665___308	96.8	94	3	0	1	94	393	486	6.1e-65	204
2	ASV_7qk_a6x	rumen	GCA_900319835	Bacteria	Bacillota_A	Clostridia	Oscillospirales	Oscillospiraceae	Limivicinus	Limivicinus_sp900319835	GCA_900319835-GCA_900319835___417	97.9	94	2	0	1	94	393	486	7.02e-66	206
2	ASV_7u0_ps9	rumen	GCA_945980015	Bacteria	Bacillota_A	Clostridia	Oscillospirales	Acutalibacteraceae	Eubacterium_R	Eubacterium_R_sp945980015	GCA_945980015-GCA_945980015___1318	83.3	96	16	0	1	96	396	491	4.14e-54	175
2	ASV_7uk_lr3	rumen	GCA_905234525	Bacteria	Bacillota_A	Clostridia	Lachnospirales	Lachnospiraceae	RUG191	RUG191_sp905234525	GCA_905234525-GCA_905234525___963	100	96	0	0	1	96	384	479	4.73e-67	209
2	ASV_7wr_h9s	rumen	SPIREOTU_02401735	Bacteria	Bacillota_A	Clostridia	Oscillospirales	Oscillospiraceae	Limivicinus		SPIREOTU_02401735-SPIREOTU_02401735___873	100	94	0	0	1	94	393	486	1.86e-66	208
2	ASV_7xv_8nh	rumen	GCA_902803355	Bacteria	Bacillota_A	Clostridia	Lachnospirales	Lachnospiraceae	UBA6987	UBA6987_sp902803355	GCA_902803355-GCA_902803355___664	84	94	15	0	1	94	336	429	6.74e-58	184
2	ASV_801_9dh	rumen	GCA_900319345	Bacteria	Bacillota_A	Clostridia	Christensenellales	CAG-138	RUG472	RUG472_sp900319345	GCA_900319345-GCA_900319345___648	100	94	0	0	1	94	391	484	9.23e-67	209
2	ASV_81v_cyg	rumen	GCA_902789745	Bacteria	Bacillota_A	Clostridia	Oscillospirales	Oscillospiraceae	Limivicinus	Limivicinus_sp902789745	GCA_902789745-GCA_902789745___344	88.2	93	11	0	1	93	192	284	7.23e-61	189
2	ASV_81y_qor	rumen	GCA_902765595	Bacteria	Bacillota_A	Clostridia	Oscillospirales	Oscillospiraceae	Limivicinus	Limivicinus_sp002350825	GCA_902765595-GCA_902765595___241	91.5	94	8	0	1	94	391	484	2.06e-63	200
2	ASV_83d_0lx	rumen	GCA_016290665	Bacteria	Bacillota_A	Clostridia	Oscillospirales	Acutalibacteraceae	UBA6857	UBA6857_sp016290665	GCA_016290665-GCA_016290665___2042	100	96	0	0	1	96	397	492	3.42e-67	210
2	ASV_879_dmw	rumen	SPIREOTU_01698551	Bacteria	Bacillota_A	Clostridia	Oscillospirales	Oscillospiraceae	CAG-103		SPIREOTU_01698551-SPIREOTU_01698551___74	95.8	95	4	0	1	95	388	482	6.99e-66	206
2	ASV_87k_ijz	rumen	GCA_902786245	Bacteria	Bacillota_I	Bacilli_A	Erysipelotrichales	Erysipelotrichaceae	Bulleidia	Bulleidia_sp902786245	GCA_902786245-GCA_902786245___2003	87.5	96	12	0	1	96	389	484	5.07e-59	188
2	ASV_89e_cim	rumen	GCA_902795715	Bacteria	Bacillota_A	Clostridia	Lachnospirales	Lachnospiraceae	Anaerobutyricum	Anaerobutyricum_sp902795715	GCA_902795715-GCA_902795715___2537	99	96	1	0	1	96	398	493	2.28e-68	210
2	ASV_89j_hd6	rumen	GCA_900317905	Bacteria	Bacillota_A	Clostridia	Oscillospirales	Oscillospiraceae	CAG-103	CAG-103_sp900317905	GCA_900317905-GCA_900317905___573	87.1	93	12	0	1	93	388	480	2.22e-59	189
2	ASV_89n_2qs	rumen	GCA_900319345	Bacteria	Bacillota_A	Clostridia	Christensenellales	CAG-138	RUG472	RUG472_sp900319345	GCA_900319345-GCA_900319345___648	98.9	94	1	0	1	94	391	484	1.29e-66	208
2	ASV_8at_fwh	rumen	SPIREOTU_00676051	Bacteria	Bacillota_A	Clostridia	Oscillospirales	Oscillospiraceae	Limivicinus	Limivicinus_sp902802215	SPIREOTU_00676051-SPIREOTU_00676051___1272	98.9	94	1	0	1	94	392	485	3.65e-66	207
2	ASV_8aw_quw	rumen	GEMOTU_08007	Bacteria	Bacillota_A	Clostridia	Peptostreptococcales	Anaerovoracaceae	RGIG7041		GEMOTU_08007-GEMOTU_08007___565	97.9	96	2	0	1	96	393	488	2.93e-66	207
2	ASV_8d9_zc9	rumen	GCA_900315985	Bacteria	Bacillota_A	Clostridia	Oscillospirales	Acutalibacteraceae	Fimenecus	Fimenecus_sp900315985	GCA_900315985-GCA_900315985___451	94.8	96	5	0	1	96	396	491	3.58e-62	197
2	ASV_8dt_s60	rumen	GCA_017552845	Bacteria	Bacillota_A	Clostridia	Oscillospirales	Acutalibacteraceae	CAG-177	CAG-177_sp017552845	GCA_017552845-GCA_017552845___783	100	96	0	0	1	96	395	490	1.14e-66	209
2	ASV_8fj_a52	rumen	GCA_902786465	Bacteria	Bacillota_A	Clostridia	Christensenellales	CAG-138	RUG472	RUG472_sp902786465	GCA_902786465-GCA_902786465___4	100	94	0	0	1	94	391	484	3.53e-66	207
2	ASV_8hx_17v	rumen	GCA_016290665	Bacteria	Bacillota_A	Clostridia	Oscillospirales	Acutalibacteraceae	UBA6857	UBA6857_sp016290665	GCA_016290665-GCA_016290665___2042	100	96	0	0	1	96	397	492	3.42e-67	210
2	ASV_8l2_t7g	rumen	GCA_902774035	Bacteria	Bacillota_A	Clostridia	Oscillospirales	Acutalibacteraceae	UBA6857	UBA6857_sp902774035	GCA_902774035-GCA_902774035___1758	96.9	96	3	0	1	96	397	492	1.9e-65	206
2	ASV_8mg_p99	rumen	GCA_900319345	Bacteria	Bacillota_A	Clostridia	Christensenellales	CAG-138	RUG472	RUG472_sp900319345	GCA_900319345-GCA_900319345___648	98.9	94	1	0	1	94	391	484	1.29e-66	208
2	ASV_8n8_lmi	rumen	SPIREOTU_00309090	Bacteria	Bacillota_A	Clostridia	Christensenellales	CAG-138	RUG472		SPIREOTU_00309090-SPIREOTU_00309090___1079	100	94	0	0	1	94	348	441	4.49e-67	209
2	ASV_8pr_vte	rumen	GCA_017450325	Bacteria	Bacillota_I	Bacilli_A	RFN20	CAG-826	Enteromonas	Enteromonas_sp017450325	GCA_017450325-GCA_017450325___222	97.9	95	2	0	1	95	385	479	6.55e-67	209
2	ASV_8ry_6r2	rumen	SPIREOTU_00677133	Bacteria	Bacillota_A	Clostridia	Oscillospirales	Oscillospiraceae	Limivicinus		SPIREOTU_00677133-SPIREOTU_00677133___994	93.5	93	6	0	1	93	392	484	1.64e-62	197
2	ASV_8u9_vxf	rumen	SPIREOTU_01966480	Bacteria	Bacillota_A	Clostridia	Oscillospirales	Oscillospiraceae	Limivicinus		SPIREOTU_01966480-SPIREOTU_01966480___55	91.5	94	8	0	1	94	391	484	2.02e-63	200
2	ASV_8xs_se4	rumen	GCA_017470005	Bacteria	Bacillota_I	Bacilli_A	RFN20	CAG-288	Enterosoma	Enterosoma_sp017470005	GCA_017470005-GCA_017470005___408	89.5	95	10	0	1	95	386	480	1.55e-62	197
2	ASV_8zt_dem	rumen	GCA_902790375	Bacteria	Bacillota_A	Clostridia	Oscillospirales	Oscillospiraceae	Limivicinus	Limivicinus_sp902790375	GCA_902790375-GCA_902790375___2270	100	94	0	0	1	94	392	485	1.89e-67	211
2	ASV_904_nwx	rumen	GCA_016290665	Bacteria	Bacillota_A	Clostridia	Oscillospirales	Acutalibacteraceae	UBA6857	UBA6857_sp016290665	GCA_016290665-GCA_016290665___2042	99	96	1	0	1	96	397	492	1.31e-66	209
2	ASV_91v_0ze	rumen	GCA_900317905	Bacteria	Bacillota_A	Clostridia	Oscillospirales	Oscillospiraceae	CAG-103	CAG-103_sp900317905	GCA_900317905-GCA_900317905___573	90.4	94	9	0	1	94	388	481	7.92e-61	193
2	ASV_91x_m0z	rumen	GCA_902790375	Bacteria	Bacillota_A	Clostridia	Oscillospirales	Oscillospiraceae	Limivicinus	Limivicinus_sp902790375	GCA_902790375-GCA_902790375___2270	100	94	0	0	1	94	392	485	1.89e-67	211
2	ASV_91y_32s	rumen	GCA_937907605	Bacteria	Bacillota_A	Clostridia	Oscillospirales	Acutalibacteraceae	Eubacterium_R	Eubacterium_R_sp937907605	GCA_937907605-GCA_937907605___1200	92.7	96	7	0	1	96	397	492	1.24e-62	198
2	ASV_927_7vg	rumen	SPIREOTU_00677958	Bacteria	Bacillota_I	Bacilli_A	Erysipelotrichales	Erysipelotrichaceae	Bulleidia		SPIREOTU_00677958-SPIREOTU_00677958___699	100	95	0	0	1	95	386	480	5.01e-69	211
2	ASV_93g_e9s	rumen	GCA_017552845	Bacteria	Bacillota_A	Clostridia	Oscillospirales	Acutalibacteraceae	CAG-177	CAG-177_sp017552845	GCA_017552845-GCA_017552845___783	99	96	1	0	1	96	395	490	4.35e-66	207
2	ASV_94d_0xw	rumen	GCA_030530095	Bacteria	Bacillota_A	Clostridia	Oscillospirales	Acutalibacteraceae	Fimenecus	Fimenecus_sp030530095	GCA_030530095-GCA_030530095___1436	89.6	96	10	0	1	96	395	490	2.53e-62	197
2	ASV_953_b77	rumen	SPIREOTU_02401735	Bacteria	Bacillota_A	Clostridia	Oscillospirales	Oscillospiraceae	Limivicinus		SPIREOTU_02401735-SPIREOTU_02401735___873	98.9	94	1	0	1	94	393	486	9.97e-66	206
2	ASV_95f_bj5	rumen	SPIREOTU_01683845	Bacteria	Bacillota_A	Clostridia	Oscillospirales	Acutalibacteraceae	UBA1425		SPIREOTU_01683845-SPIREOTU_01683845___549	93.8	96	6	0	1	96	179	274	2.05e-64	198
2	ASV_99l_ds4	rumen	GCA_030530095	Bacteria	Bacillota_A	Clostridia	Oscillospirales	Acutalibacteraceae	Fimenecus	Fimenecus_sp030530095	GCA_030530095-GCA_030530095___1436	95.8	96	4	0	1	96	395	490	1.68e-64	203
2	ASV_9b5_n74	rumen	GCA_902789555	Bacteria	Bacillota_A	Clostridia	Lachnospirales	Lachnospiraceae	UBA6987	UBA6987_sp902789555	GCA_902789555-GCA_902789555___609	94.6	93	5	0	1	93	393	485	1.79e-62	197
2	ASV_9de_vtb	rumen	GCA_900319635	Bacteria	Bacillota_A	Clostridia	Oscillospirales	Oscillospiraceae	Limivicinus	Limivicinus_sp900319635	GCA_900319635-GCA_900319635___1691	100	94	0	0	1	94	391	484	1.72e-67	211
2	ASV_9e9_xc0	rumen	SPIREOTU_02401735	Bacteria	Bacillota_A	Clostridia	Oscillospirales	Oscillospiraceae	Limivicinus		SPIREOTU_02401735-SPIREOTU_02401735___873	97.9	94	2	0	1	94	393	486	1.39e-65	206
2	ASV_9em_11b	rumen	GCA_016290665	Bacteria	Bacillota_A	Clostridia	Oscillospirales	Acutalibacteraceae	UBA6857	UBA6857_sp016290665	GCA_016290665-GCA_016290665___2042	99	96	1	0	1	96	397	492	6.98e-66	207
2	ASV_9eo_64i	rumen	SPIREOTU_02401735	Bacteria	Bacillota_A	Clostridia	Oscillospirales	Oscillospiraceae	Limivicinus		SPIREOTU_02401735-SPIREOTU_02401735___873	100	94	0	0	1	94	393	486	1.86e-66	208
2	ASV_9hy_o93	rumen	GCA_900320285	Bacteria	Bacillota_A	Clostridia	Peptostreptococcales	Anaerovoracaceae	RUG099	RUG099_sp900320285	GCA_900320285-GCA_900320285___666	100	94	0	0	1	94	388	481	5.85e-69	214
2	ASV_9n4_7ei	rumen	SPIREOTU_01711019	Bacteria	Bacillota_A	Clostridia	Oscillospirales	Oscillospiraceae	Limivicinus		SPIREOTU_01711019-SPIREOTU_01711019___2283	91.4	93	8	0	1	93	393	485	8.49e-61	193
2	ASV_9of_0v4	rumen	GCA_902795195	Bacteria	Bacillota_A	Clostridia	Oscillospirales	Oscillospiraceae	Faecousia	Faecousia_sp902795195	GCA_902795195-GCA_902795195___1012	98.9	94	1	0	1	94	391	484	3.76e-66	207
2	ASV_9qn_jnu	rumen	GCA_902778285	Bacteria	Bacillota_A	Clostridia	Oscillospirales	Oscillospiraceae	Limivicinus	Limivicinus_sp902778285	GCA_902778285-GCA_902778285___1482	97.9	94	2	0	1	94	393	486	7.02e-66	206
2	ASV_9sa_gzb	rumen	GCA_017470005	Bacteria	Bacillota_I	Bacilli_A	RFN20	CAG-288	Enterosoma	Enterosoma_sp017470005	GCA_017470005-GCA_017470005___408	98.9	95	1	0	1	95	386	480	1.56e-69	216
2	ASV_9su_tld	rumen	GCA_946614035	Bacteria	Bacillota_A	Clostridia	Christensenellales	CAG-138	UBA3792	UBA3792_sp002369195	GCA_946614035-GCA_946614035___709	91.5	94	8	0	1	94	391	484	7.94e-63	198
2	ASV_9tb_kua	rumen	SPIREOTU_02525457	Bacteria	Bacillota_A	Clostridia	Oscillospirales	Oscillospiraceae	Limivicinus		SPIREOTU_02525457-SPIREOTU_02525457___899	90.4	94	9	0	1	94	392	485	2.94e-62	197
2	ASV_9v6_rbi	rumen	GCA_017544665	Bacteria	Bacillota_A	Clostridia	Oscillospirales	Acutalibacteraceae	UBA6857	UBA6857_sp017544665	GCA_017544665-GCA_017544665___111	96.9	96	3	0	1	96	397	492	9.75e-66	206
2	ASV_a01_pir	rumen	GCA_937907605	Bacteria	Bacillota_A	Clostridia	Oscillospirales	Acutalibacteraceae	Eubacterium_R	Eubacterium_R_sp937907605	GCA_937907605-GCA_937907605___1200	93.8	96	6	0	1	96	397	492	8.56e-64	201
2	ASV_a14_8pg	rumen	GCA_900317905	Bacteria	Bacillota_A	Clostridia	Oscillospirales	Oscillospiraceae	CAG-103	CAG-103_sp900317905	GCA_900317905-GCA_900317905___573	92.6	94	7	0	1	94	388	481	3.78e-63	199
2	ASV_a3a_l6l	rumen	GCA_946187035	Bacteria	Bacillota_A	Clostridia	Oscillospirales	Oscillospiraceae	CAG-103	CAG-103_sp946187035	GCA_946187035-GCA_946187035___1397	96.8	94	3	0	1	94	389	482	3.53e-65	204
2	ASV_a6o_dgx	rumen	SPIREOTU_01459056	Bacteria	Bacillota_A	Clostridia	Christensenellales	CAG-138	RUG472		SPIREOTU_01459056-SPIREOTU_01459056___852	90.4	94	9	0	1	94	391	484	2.78e-64	199
2	ASV_a9b_wnn	rumen	GCA_900317905	Bacteria	Bacillota_A	Clostridia	Oscillospirales	Oscillospiraceae	CAG-103	CAG-103_sp900317905	GCA_900317905-GCA_900317905___573	92.6	94	7	0	1	94	388	481	1.44e-62	197
2	ASV_a9o_enu	rumen	GCA_946623775	Bacteria	Bacillota_I	Bacilli_A	RFN20	CAG-826	Enteromonas	Enteromonas_sp946623775	GCA_946623775-GCA_946623775___184	98.9	95	1	0	1	95	386	480	1.76e-67	211
2	ASV_ab0_9da	rumen	GCA_017470005	Bacteria	Bacillota_I	Bacilli_A	RFN20	CAG-288	Enterosoma	Enterosoma_sp017470005	GCA_017470005-GCA_017470005___408	90.5	95	9	0	1	95	386	480	4.06e-63	199
2	ASV_adc_jdz	rumen	GCA_902786465	Bacteria	Bacillota_A	Clostridia	Christensenellales	CAG-138	RUG472	RUG472_sp902786465	GCA_902786465-GCA_902786465___4	97.9	94	2	0	1	94	391	484	1.01e-64	203
2	ASV_af1_3uj	rumen	GCA_937907605	Bacteria	Bacillota_A	Clostridia	Oscillospirales	Acutalibacteraceae	Eubacterium_R	Eubacterium_R_sp937907605	GCA_937907605-GCA_937907605___1200	92.7	96	7	0	1	96	397	492	6.13e-64	201
2	ASV_age_nma	rumen	GCA_946623775	Bacteria	Bacillota_I	Bacilli_A	RFN20	CAG-826	Enteromonas	Enteromonas_sp946623775	GCA_946623775-GCA_946623775___184	98.9	95	1	0	1	95	386	480	1.76e-67	211
2	ASV_ahk_a9n	rumen	SPIREOTU_01459056	Bacteria	Bacillota_A	Clostridia	Christensenellales	CAG-138	RUG472		SPIREOTU_01459056-SPIREOTU_01459056___852	90.4	94	9	0	1	94	391	484	2.78e-64	199
2	ASV_ajf_sit	rumen	GCA_902788795	Bacteria	Bacillota_A	Clostridia	Peptostreptococcales	Anaerovoracaceae	RUG13409	RUG13409_sp902788795	GCA_902788795-GCA_902788795___958	90.6	96	9	0	1	96	389	484	2.8e-63	197
2	ASV_ak1_q3b	rumen	GCA_017431145	Bacteria	Bacillota_A	Clostridia	Christensenellales	Maliibacteriaceae	RGIG9107	RGIG9107_sp017431145	GCA_017431145-GCA_017431145___186	98.9	94	1	0	1	94	382	475	8.13e-66	206
2	ASV_akh_7n5	rumen	GCA_002314915	Bacteria	Bacillota_I	Bacilli_A	RFN20	CAG-826	UBA4951	UBA4951_sp002314915	GCA_002314915-GCA_002314915___1404	86.3	95	13	0	1	95	385	479	6.34e-58	185
2	ASV_alb_f61	rumen	SPIREOTU_01459056	Bacteria	Bacillota_A	Clostridia	Christensenellales	CAG-138	RUG472		SPIREOTU_01459056-SPIREOTU_01459056___852	91.5	94	8	0	1	94	391	484	1e-64	201
2	ASV_ane_vpm	rumen	GCA_900316345	Bacteria	Bacillota_A	Clostridia	Oscillospirales	Acutalibacteraceae	Eubacterium_R	Eubacterium_R_sp900316345	GCA_900316345-GCA_900316345___800	95.8	96	4	0	1	96	397	492	2.93e-66	207
2	ASV_ao6_a3z	rumen	GCA_902783825	Bacteria	Bacillota_A	Clostridia	Oscillospirales	Oscillospiraceae	Limivicinus	Limivicinus_sp902783825	GCA_902783825-GCA_902783825___1175	95.7	94	4	0	1	94	387	480	2.93e-64	202
2	ASV_auv_tlf	rumen	SPIREOTU_01707165	Bacteria	Bacillota_A	Clostridia	Oscillospirales	Oscillospiraceae	Limivicinus		SPIREOTU_01707165-SPIREOTU_01707165___927	97.9	94	2	0	1	94	392	485	3.82e-66	207
2	ASV_aw2_vcg	rumen	SPIREOTU_00676051	Bacteria	Bacillota_A	Clostridia	Oscillospirales	Oscillospiraceae	Limivicinus	Limivicinus_sp902802215	SPIREOTU_00676051-SPIREOTU_00676051___1272	100	94	0	0	1	94	392	485	1.33e-66	208
2	ASV_awm_lzq	rumen	SPIREOTU_00534913	Bacteria	Bacillota_A	Clostridia	Oscillospirales	Oscillospiraceae	Limivicinus		SPIREOTU_00534913-SPIREOTU_00534913___403	95.7	94	4	0	1	94	393	486	1.03e-64	203
2	ASV_ayh_mi9	rumen	GCA_024697655	Bacteria	Bacillota_A	Clostridia	Peptostreptococcales	Anaerovoracaceae	RUG13615	RUG13615_sp024697655	GCA_024697655-GCA_024697655___1270	91.7	96	8	0	1	96	389	484	9.23e-61	193
2	ASV_b09_e0r	rumen	GCA_902801295	Bacteria	Bacillota_A	Clostridia	Oscillospirales	Oscillospiraceae	Limivicinus	Limivicinus_sp902801295	GCA_902801295-GCA_902801295___1913	92.6	94	7	0	1	94	392	485	1.05e-63	201
2	ASV_b62_la6	rumen	SPIREOTU_01724825	Bacteria	Bacillota_A	Clostridia	Oscillospirales	Acutalibacteraceae	UBA6857		SPIREOTU_01724825-SPIREOTU_01724825___1291	99	96	1	0	1	96	311	406	2.84e-68	211
2	ASV_b6t_i0b	rumen	SPIREOTU_01459056	Bacteria	Bacillota_A	Clostridia	Christensenellales	CAG-138	RUG472		SPIREOTU_01459056-SPIREOTU_01459056___852	90.4	94	9	0	1	94	391	484	2.78e-64	199
2	ASV_b7i_xqg	rumen	SPIREOTU_01712859	Bacteria	Bacillota_A	Clostridia	Oscillospirales	Oscillospiraceae	Limivicinus		SPIREOTU_01712859-SPIREOTU_01712859___1761	98.9	94	1	0	1	94	392	485	3.59e-66	207
2	ASV_b83_6si	rumen	GCA_024692685	Bacteria	Bacillota_A	Clostridia	Oscillospirales	Acutalibacteraceae	CAG-177	CAG-177_sp024692685	GCA_024692685-GCA_024692685___1504	100	96	0	0	1	96	416	511	1.09e-67	212
2	ASV_bag_09t	rumen	GCA_902792985	Bacteria	Bacillota_A	Clostridia	Oscillospirales	Acutalibacteraceae	UBA6857	UBA6857_sp902792985	GCA_902792985-GCA_902792985___1485	97.9	96	2	0	1	96	397	492	2.66e-65	205
2	ASV_bb4_3p4	rumen	SPIREOTU_01459056	Bacteria	Bacillota_A	Clostridia	Christensenellales	CAG-138	RUG472		SPIREOTU_01459056-SPIREOTU_01459056___852	90.4	94	9	0	1	94	391	484	2.78e-64	199
2	ASV_bbu_oxj	rumen	SPIREOTU_02401735	Bacteria	Bacillota_A	Clostridia	Oscillospirales	Oscillospiraceae	Limivicinus		SPIREOTU_02401735-SPIREOTU_02401735___873	94.7	94	5	0	1	94	393	486	2.12e-63	200
2	ASV_bfl_9hl	rumen	GCA_017430145	Bacteria	Bacillota_A	Clostridia	Oscillospirales	Acutalibacteraceae	RUG806	RUG806_sp017430145	GCA_017430145-GCA_017430145___2062	89.6	96	10	0	1	96	396	491	4.11e-58	186
2	ASV_bgg_7j4	rumen	SPIREOTU_00531913	Bacteria	Bacillota_A	Clostridia	Christensenellales	CAG-138	UBA3792		SPIREOTU_00531913-SPIREOTU_00531913___87	89.2	93	10	0	1	93	391	483	6.08e-61	193
2	ASV_bjb_vdq	rumen	GCA_900316345	Bacteria	Bacillota_A	Clostridia	Oscillospirales	Acutalibacteraceae	Eubacterium_R	Eubacterium_R_sp900316345	GCA_900316345-GCA_900316345___800	96.9	96	3	0	1	96	397	492	1.56e-65	206
2	ASV_bma_fk7	rumen	SPIREOTU_00309090	Bacteria	Bacillota_A	Clostridia	Christensenellales	CAG-138	RUG472		SPIREOTU_00309090-SPIREOTU_00309090___1079	95.7	94	4	0	1	94	348	441	4.78e-66	206
2	ASV_bmv_y9s	rumen	SPIREOTU_00525237	Bacteria	Bacillota_A	Clostridia	Oscillospirales	Oscillospiraceae	Vescimonas		SPIREOTU_00525237-SPIREOTU_00525237___1149	94.7	94	5	0	1	94	375	468	6.19e-65	204
2	ASV_bn8_ygo	rumen	GCA_947168655	Bacteria	Bacillota_A	Clostridia	Oscillospirales	Oscillospiraceae	Vescimonas	Vescimonas_sp947168655	GCA_947168655-GCA_947168655___1052	85.1	94	14	0	1	94	392	485	4.65e-58	186
2	ASV_btz_nmh	rumen	GCA_905233805	Bacteria	Bacillota_A	Clostridia	Oscillospirales	Acutalibacteraceae	Eubacterium_R	Eubacterium_R_sp905233805	GCA_905233805-GCA_905233805___948	94.8	96	5	0	1	96	397	492	6.14e-63	198
2	ASV_bz0_k4k	rumen	GCA_002371215	Bacteria	Bacillota_A	Clostridia	Oscillospirales	Acutalibacteraceae	Eubacterium_R	Eubacterium_R_sp002371215	GCA_002371215-GCA_002371215___829	97.9	96	2	0	1	96	392	487	3.78e-66	207
2	ASV_bzl_1px	rumen	SPIREOTU_02551582	Bacteria	Bacillota_I	Bacilli_A	RFN20	CAG-826	Enteromonas		SPIREOTU_02551582-SPIREOTU_02551582___230	90.5	95	9	0	1	95	385	479	8.61e-61	193
2	ASV_c12_p2e	rumen	GCA_015066635	Bacteria	Bacillota_A	Clostridia	Oscillospirales	Acutalibacteraceae	Fimenecus	Fimenecus_sp015066635	GCA_015066635-GCA_015066635___1118	100	96	0	0	1	96	426	521	2.54e-65	206
2	ASV_c1l_iqn	rumen	SPIREOTU_01724825	Bacteria	Bacillota_A	Clostridia	Oscillospirales	Acutalibacteraceae	UBA6857		SPIREOTU_01724825-SPIREOTU_01724825___1291	99	96	1	0	1	96	311	406	2.84e-68	211
2	ASV_c2u_soo	rumen	GCA_030530095	Bacteria	Bacillota_A	Clostridia	Oscillospirales	Acutalibacteraceae	Fimenecus	Fimenecus_sp030530095	GCA_030530095-GCA_030530095___1436	95.8	96	4	0	1	96	395	490	1.68e-64	203
2	ASV_c3o_b11	rumen	GCA_024690695	Bacteria	Bacillota_A	Clostridia	Oscillospirales	Oscillospiraceae	Limivicinus	Limivicinus_sp024690695	GCA_024690695-GCA_024690695___1608	92.6	94	7	0	1	94	392	485	4.03e-64	202
2	ASV_c4u_rju	rumen	GCA_017470005	Bacteria	Bacillota_I	Bacilli_A	RFN20	CAG-288	Enterosoma	Enterosoma_sp017470005	GCA_017470005-GCA_017470005___408	90.5	95	9	0	1	95	386	480	4.06e-63	199
2	ASV_c65_7yr	rumen	GCA_905234495	Bacteria	Bacillota_A	Clostridia	Oscillospirales	Acutalibacteraceae	Eubacterium_R	Eubacterium_R_sp905234495	GCA_905234495-GCA_905234495___196	100	96	0	0	1	96	396	491	5.64e-67	209
2	ASV_c72_mgk	rumen	GCA_017438305	Bacteria	Bacillota_A	Clostridia	Lachnospirales	Lachnospiraceae	UBA1267	UBA1267_sp017438305	GCA_017438305-GCA_017438305___201	97.9	96	2	0	1	96	418	513	1.32e-64	204
2	ASV_c7m_2vp	rumen	GCA_002314915	Bacteria	Bacillota_I	Bacilli_A	RFN20	CAG-826	UBA4951	UBA4951_sp002314915	GCA_002314915-GCA_002314915___1404	86.3	95	13	0	1	95	385	479	6.34e-58	185
2	ASV_c8y_6up	rumen	GCA_017450325	Bacteria	Bacillota_I	Bacilli_A	RFN20	CAG-826	Enteromonas	Enteromonas_sp017450325	GCA_017450325-GCA_017450325___222	96.8	95	3	0	1	95	385	479	2.51e-66	207
2	ASV_c95_wms	rumen	GCA_002449955	Bacteria	Bacillota_A	Clostridia	Lachnospirales	Lachnospiraceae	UBA6987	UBA6987_sp002449955	GCA_002449955-GCA_002449955___1158	93.6	94	6	0	1	94	392	485	1.22e-63	201
2	ASV_caj_0kr	rumen	GCA_016290665	Bacteria	Bacillota_A	Clostridia	Oscillospirales	Acutalibacteraceae	UBA6857	UBA6857_sp016290665	GCA_016290665-GCA_016290665___2042	99	96	1	0	1	96	397	492	6.98e-66	207
2	ASV_cb5_893	rumen	GCA_902803375	Bacteria	Bacillota_I	Bacilli_A	RFN20	CAG-826	Enteromonas	Enteromonas_sp902803375	GCA_902803375-GCA_902803375___704	89.5	95	10	0	1	95	385	479	2.97e-62	197
2	ASV_cdi_rhc	rumen	GCA_024690695	Bacteria	Bacillota_A	Clostridia	Oscillospirales	Oscillospiraceae	Limivicinus	Limivicinus_sp024690695	GCA_024690695-GCA_024690695___1608	90.4	94	9	0	1	94	392	485	1.65e-61	195
2	ASV_cdm_diu	rumen	SPIREOTU_02512376	Bacteria	Bacillota_A	Clostridia	Oscillospirales	Oscillospiraceae	Faecousia		SPIREOTU_02512376-SPIREOTU_02512376___333	94.7	94	5	0	1	94	391	484	5.25e-65	204
2	ASV_cg4_9ow	rumen	GCA_902782845	Bacteria	Bacillota_A	Clostridia	Oscillospirales	Acutalibacteraceae	RUG806	RUG806_sp902782845	GCA_902782845-GCA_902782845___413	94.8	96	5	0	1	96	396	491	5.33e-63	199
2	ASV_chj_cd3	rumen	GCA_900315595	Bacteria	Bacillota_A	Clostridia	Oscillospirales	Oscillospiraceae	Faecousia	Faecousia_sp900315595	GCA_900315595-GCA_900315595___498	100	94	0	0	1	94	391	484	5.18e-66	207
2	ASV_chu_pup	rumen	GCA_900319635	Bacteria	Bacillota_A	Clostridia	Oscillospirales	Oscillospiraceae	Limivicinus	Limivicinus_sp900319635	GCA_900319635-GCA_900319635___1691	94.7	94	5	0	1	94	391	484	3.86e-64	202
2	ASV_cj2_29o	rumen	GCA_024689505	Bacteria	Bacillota_A	Clostridia	Lachnospirales	Bianqueaceae	RUG159	RUG159_sp024689505	GCA_024689505-GCA_024689505___552	93.8	96	6	0	1	96	357	452	2.19e-60	191
2	ASV_cka_o5m	rumen	SPIREOTU_02401735	Bacteria	Bacillota_A	Clostridia	Oscillospirales	Oscillospiraceae	Limivicinus		SPIREOTU_02401735-SPIREOTU_02401735___873	100	94	0	0	1	94	393	486	1.86e-66	208
2	ASV_cma_hgn	rumen	SPIREOTU_01707165	Bacteria	Bacillota_A	Clostridia	Oscillospirales	Oscillospiraceae	Limivicinus		SPIREOTU_01707165-SPIREOTU_01707165___927	96.8	94	3	0	1	94	392	485	5.58e-65	204
2	ASV_cne_t15	rumen	SPIREOTU_00309090	Bacteria	Bacillota_A	Clostridia	Christensenellales	CAG-138	RUG472		SPIREOTU_00309090-SPIREOTU_00309090___1079	100	94	0	0	1	94	348	441	4.49e-67	209
2	ASV_co5_4pl	rumen	GCA_900319345	Bacteria	Bacillota_A	Clostridia	Christensenellales	CAG-138	RUG472	RUG472_sp900319345	GCA_900319345-GCA_900319345___648	100	94	0	0	1	94	391	484	9.23e-67	209
2	ASV_crl_6zk	rumen	SPIREOTU_01725753	Bacteria	Bacillota_A	Clostridia	Christensenellales	CAG-138	RUG472		SPIREOTU_01725753-SPIREOTU_01725753___798	95.7	94	4	0	1	94	391	484	7.23e-65	204
2	ASV_csy_2j4	rumen	SPIREOTU_01459056	Bacteria	Bacillota_A	Clostridia	Christensenellales	CAG-138	RUG472		SPIREOTU_01459056-SPIREOTU_01459056___852	90.4	94	9	0	1	94	391	484	2.78e-64	199
2	ASV_ct1_ymp	rumen	GCA_900321905	Bacteria	Bacillota_A	Clostridia	Oscillospirales	Acutalibacteraceae	Eubacterium_R	Eubacterium_R_sp900321905	GCA_900321905-GCA_900321905___968	97.9	96	2	0	1	96	403	498	1.75e-66	208
2	ASV_ctu_2np	rumen	GCA_902789745	Bacteria	Bacillota_A	Clostridia	Oscillospirales	Oscillospiraceae	Limivicinus	Limivicinus_sp902789745	GCA_902789745-GCA_902789745___344	97.9	94	2	0	1	94	192	285	2.54e-68	208
2	ASV_cvz_djk	rumen	GCA_902772745	Bacteria	Bacillota_A	Clostridia	Lachnospirales	Lachnospiraceae	UBA1267	UBA1267_sp902772745	GCA_902772745-GCA_902772745___2180	94.8	96	5	0	1	96	406	501	5.33e-63	199
2	ASV_cwr_dim	rumen	GCA_902771745	Bacteria	Bacillota_I	Bacilli_A	RFN20	CAG-288	Enterosoma	Enterosoma_sp902771745	GCA_902771745-GCA_902771745___101	85.3	95	14	0	1	95	386	480	4.49e-60	191
2	ASV_cxa_9lg	rumen	SPIREOTU_00309090	Bacteria	Bacillota_A	Clostridia	Christensenellales	CAG-138	RUG472		SPIREOTU_00309090-SPIREOTU_00309090___1079	100	94	0	0	1	94	348	441	4.49e-67	209
2	ASV_cz3_k7z	rumen	GCA_017519685	Bacteria	Bacillota_A	Clostridia	Oscillospirales	Acutalibacteraceae	CAG-177	CAG-177_sp017519685	GCA_017519685-GCA_017519685___1785	100	96	0	0	1	96	271	366	1.38e-66	206
2	ASV_d0r_sih	rumen	SPIREOTU_01459056	Bacteria	Bacillota_A	Clostridia	Christensenellales	CAG-138	RUG472		SPIREOTU_01459056-SPIREOTU_01459056___852	90.4	94	9	0	1	94	391	484	2.78e-64	199
2	ASV_d2n_yq5	rumen	GCA_902789745	Bacteria	Bacillota_A	Clostridia	Oscillospirales	Oscillospiraceae	Limivicinus	Limivicinus_sp902789745	GCA_902789745-GCA_902789745___344	97.9	94	2	0	1	94	192	285	2e-67	206
2	ASV_d3t_yj2	rumen	SPIREOTU_00527101	Bacteria	Bacillota_A	Clostridia	Oscillospirales	Oscillospiraceae	Limivicinus		SPIREOTU_00527101-SPIREOTU_00527101___1787	96.8	94	3	0	1	94	393	486	5.02e-66	207
2	ASV_d5i_a81	rumen	GCA_017432565	Bacteria	Bacillota_A	Clostridia	Lachnospirales	Lachnospiraceae	CAG-791	CAG-791_sp017432565	GCA_017432565-GCA_017432565___1007	85.4	96	14	0	1	96	382	477	1.2e-59	190
2	ASV_d5j_azb	rumen	SPIREOTU_00536725	Bacteria	Bacillota_A	Clostridia	Oscillospirales	Oscillospiraceae	Limivicinus		SPIREOTU_00536725-SPIREOTU_00536725___192	96.8	95	3	0	1	95	391	485	9.16e-68	211
2	ASV_d5t_8sh	rumen	GCA_946623775	Bacteria	Bacillota_I	Bacilli_A	RFN20	CAG-826	Enteromonas	Enteromonas_sp946623775	GCA_946623775-GCA_946623775___184	98.9	95	1	0	1	95	386	480	1.76e-67	211
2	ASV_dbf_nkk	rumen	GCA_017626815	Bacteria	Bacillota_I	Bacilli_A	RFN20	CAG-826	Enteromonas	Enteromonas_sp017626815	GCA_017626815-GCA_017626815___97	85.3	95	14	0	1	95	385	479	4.3e-61	194
2	ASV_dbw_sgt	rumen	GCA_902795195	Bacteria	Bacillota_A	Clostridia	Oscillospirales	Oscillospiraceae	Faecousia	Faecousia_sp902795195	GCA_902795195-GCA_902795195___1012	90.4	94	9	0	1	94	391	484	3.26e-61	194
2	ASV_dcf_ugc	rumen	GCA_900319345	Bacteria	Bacillota_A	Clostridia	Christensenellales	CAG-138	RUG472	RUG472_sp900319345	GCA_900319345-GCA_900319345___648	98.9	94	1	0	1	94	391	484	1.29e-66	208
2	ASV_dfs_414	rumen	SPIREOTU_01683845	Bacteria	Bacillota_A	Clostridia	Oscillospirales	Acutalibacteraceae	UBA1425		SPIREOTU_01683845-SPIREOTU_01683845___549	91.7	96	8	0	1	96	179	274	7.32e-65	199
2	ASV_dgd_fw1	rumen	GCA_946187035	Bacteria	Bacillota_A	Clostridia	Oscillospirales	Oscillospiraceae	CAG-103	CAG-103_sp946187035	GCA_946187035-GCA_946187035___1397	93.6	94	6	0	1	94	389	482	1.35e-64	203
2	ASV_dgr_qj7	rumen	GCA_016280595	Bacteria	Bacillota_A	Clostridia	Oscillospirales	Acutalibacteraceae	CAG-177	CAG-177_sp016280595	GCA_016280595-GCA_016280595___1135	100	96	0	0	1	96	395	490	6.94e-65	204
2	ASV_dhf_103	rumen	GCA_900319345	Bacteria	Bacillota_A	Clostridia	Christensenellales	CAG-138	RUG472	RUG472_sp900319345	GCA_900319345-GCA_900319345___648	98.9	94	1	0	1	94	391	484	1.29e-66	208
2	ASV_dje_frf	rumen	SPIREOTU_01712859	Bacteria	Bacillota_A	Clostridia	Oscillospirales	Oscillospiraceae	Limivicinus		SPIREOTU_01712859-SPIREOTU_01712859___1761	98.9	94	1	0	1	94	392	485	3.59e-66	207
2	ASV_dlj_pdu	rumen	SPIREOTU_01690411	Bacteria	Bacillota_A	Clostridia	Oscillospirales	Oscillospiraceae	CAG-103		SPIREOTU_01690411-SPIREOTU_01690411___603	98.9	95	1	0	1	95	388	482	6.33e-68	212
2	ASV_dok_uin	rumen	GCA_017429325	Bacteria	Bacillota_A	Clostridia	Oscillospirales	Oscillospiraceae	Faecousia	Faecousia_sp017429325	GCA_017429325-GCA_017429325___1253	93.6	94	6	0	1	94	390	483	1.43e-64	203
2	ASV_dp3_ijy	rumen	SPIREOTU_01459056	Bacteria	Bacillota_A	Clostridia	Christensenellales	CAG-138	RUG472		SPIREOTU_01459056-SPIREOTU_01459056___852	93.6	94	6	0	1	94	391	484	4.65e-66	204
2	ASV_dq2_sb1	rumen	GCA_900319345	Bacteria	Bacillota_A	Clostridia	Christensenellales	CAG-138	RUG472	RUG472_sp900319345	GCA_900319345-GCA_900319345___648	100	94	0	0	1	94	391	484	9.23e-67	209
2	ASV_dqf_twt	rumen	GCA_017470005	Bacteria	Bacillota_I	Bacilli_A	RFN20	CAG-288	Enterosoma	Enterosoma_sp017470005	GCA_017470005-GCA_017470005___408	90.5	95	9	0	1	95	386	480	4.06e-63	199
2	ASV_dt1_u1m	rumen	GCA_902789745	Bacteria	Bacillota_A	Clostridia	Oscillospirales	Oscillospiraceae	Limivicinus	Limivicinus_sp902789745	GCA_902789745-GCA_902789745___344	89.4	94	10	0	1	94	192	285	1.67e-62	193
2	ASV_duy_sot	rumen	GCA_030531585	Bacteria	Bacillota_A	Clostridia	Oscillospirales	Oscillospiraceae	Limivicinus	Limivicinus_sp030531585	GCA_030531585-GCA_030531585___1915	100	94	0	0	1	94	392	485	4.79e-67	209
2	ASV_dwd_6uv	rumen	GCA_017450325	Bacteria	Bacillota_I	Bacilli_A	RFN20	CAG-826	Enteromonas	Enteromonas_sp017450325	GCA_017450325-GCA_017450325___222	90.5	95	9	0	1	95	385	479	1.52e-62	197
2	ASV_dx5_9kh	rumen	SPIREOTU_01683845	Bacteria	Bacillota_A	Clostridia	Oscillospirales	Acutalibacteraceae	UBA1425		SPIREOTU_01683845-SPIREOTU_01683845___549	88.5	96	11	0	1	96	179	274	6.99e-62	192
2	ASV_dxt_uvp	rumen	GCA_902774015	Bacteria	Bacillota_A	Clostridia	Oscillospirales	Oscillospiraceae	Limivicinus	Limivicinus_sp902774015	GCA_902774015-GCA_902774015___1334	100	94	0	0	1	94	393	486	2.61e-66	207
2	ASV_e30_szv	rumen	GCA_947169815	Bacteria	Bacillota_A	Clostridia	Oscillospirales	Acutalibacteraceae	Eubacterium_R	Eubacterium_R_sp947169815	GCA_947169815-GCA_947169815___713	91.7	96	8	0	1	96	397	492	1.36e-60	192
2	ASV_e3q_qgj	rumen	GCA_902774015	Bacteria	Bacillota_A	Clostridia	Oscillospirales	Oscillospiraceae	Limivicinus	Limivicinus_sp902774015	GCA_902774015-GCA_902774015___1334	96.8	94	3	0	1	94	393	486	7.45e-65	204
2	ASV_e7t_emu	rumen	GCA_902774035	Bacteria	Bacillota_A	Clostridia	Oscillospirales	Acutalibacteraceae	UBA6857	UBA6857_sp902774035	GCA_902774035-GCA_902774035___1758	93.8	96	6	0	1	96	397	492	5.38e-64	202
2	ASV_e9f_tni	rumen	SPIREOTU_02525457	Bacteria	Bacillota_A	Clostridia	Oscillospirales	Oscillospiraceae	Limivicinus		SPIREOTU_02525457-SPIREOTU_02525457___899	90.4	94	9	0	1	94	392	485	2.94e-62	197
2	ASV_e9m_i0e	rumen	GCA_902792985	Bacteria	Bacillota_A	Clostridia	Oscillospirales	Acutalibacteraceae	UBA6857	UBA6857_sp902792985	GCA_902792985-GCA_902792985___1485	96.9	96	3	0	1	96	397	492	2.66e-65	205
2	ASV_eez_r21	rumen	GCA_946623775	Bacteria	Bacillota_I	Bacilli_A	RFN20	CAG-826	Enteromonas	Enteromonas_sp946623775	GCA_946623775-GCA_946623775___184	98.9	95	1	0	1	95	386	480	1.76e-67	211
2	ASV_egb_mtk	rumen	GCA_017515765	Bacteria	Bacillota_A	Clostridia	Peptostreptococcales	Anaerovoracaceae	Eubacterium_B	Eubacterium_B_sp017515765	GCA_017515765-GCA_017515765___185	100	96	0	0	1	96	409	504	9.5e-67	209
2	ASV_ej4_b10	rumen	SPIREOTU_02401735	Bacteria	Bacillota_A	Clostridia	Oscillospirales	Oscillospiraceae	Limivicinus		SPIREOTU_02401735-SPIREOTU_02401735___873	94.7	94	5	0	1	94	393	486	2.84e-64	202
2	ASV_ekf_40x	rumen	GCA_017450325	Bacteria	Bacillota_I	Bacilli_A	RFN20	CAG-826	Enteromonas	Enteromonas_sp017450325	GCA_017450325-GCA_017450325___222	91.8	73	6	0	1	73	409	481	1.8e-46	153
2	ASV_ekj_mez	rumen	SPIREOTU_01707165	Bacteria	Bacillota_A	Clostridia	Oscillospirales	Oscillospiraceae	Limivicinus		SPIREOTU_01707165-SPIREOTU_01707165___927	94.7	94	5	0	1	94	392	485	7.8e-65	204
2	ASV_em4_6z4	rumen	GCA_902803355	Bacteria	Bacillota_A	Clostridia	Lachnospirales	Lachnospiraceae	UBA6987	UBA6987_sp902803355	GCA_902803355-GCA_902803355___664	87.2	94	12	0	1	94	336	429	3.03e-61	193
2	ASV_ent_ucd	rumen	GCA_017450325	Bacteria	Bacillota_I	Bacilli_A	RFN20	CAG-826	Enteromonas	Enteromonas_sp017450325	GCA_017450325-GCA_017450325___222	96.8	95	3	0	1	95	385	479	2.51e-66	207
2	ASV_eq5_x9e	rumen	SPIREOTU_01683845	Bacteria	Bacillota_A	Clostridia	Oscillospirales	Acutalibacteraceae	UBA1425		SPIREOTU_01683845-SPIREOTU_01683845___549	89.6	96	10	0	1	96	179	274	1.77e-62	193
2	ASV_er9_1ph	rumen	GCA_017430965	Bacteria	Bacillota_A	Clostridia	Oscillospirales	Acutalibacteraceae	RUG714	RUG714_sp017430965	GCA_017430965-GCA_017430965___1093	91.7	96	8	0	1	96	396	491	5.01e-64	202
2	ASV_es6_nfp	rumen	SPIREOTU_02512376	Bacteria	Bacillota_A	Clostridia	Oscillospirales	Oscillospiraceae	Faecousia		SPIREOTU_02512376-SPIREOTU_02512376___333	91.5	94	8	0	1	94	391	484	3.12e-61	194
2	ASV_esq_1vp	rumen	GCA_017432565	Bacteria	Bacillota_A	Clostridia	Lachnospirales	Lachnospiraceae	CAG-791	CAG-791_sp017432565	GCA_017432565-GCA_017432565___1007	85.4	96	14	0	1	96	382	477	1.2e-59	190
2	ASV_eu7_za8	rumen	GCA_902772935	Bacteria	Bacillota_A	Clostridia	Oscillospirales	Acutalibacteraceae	UBA6857	UBA6857_sp902772935	GCA_902772935-GCA_902772935___149	93.8	96	6	0	1	96	397	492	1.98e-64	203
2	ASV_ev3_ge9	rumen	GCA_947168005	Bacteria	Bacillota_A	Clostridia	Oscillospirales	Oscillospiraceae	Faecousia	Faecousia_sp947168005	GCA_947168005-GCA_947168005___1641	96.8	94	3	0	1	94	392	485	1.95e-65	205
2	ASV_evl_9zh	rumen	GCA_902789555	Bacteria	Bacillota_A	Clostridia	Lachnospirales	Lachnospiraceae	UBA6987	UBA6987_sp902789555	GCA_902789555-GCA_902789555___609	95.7	93	4	0	1	93	393	485	6.56e-63	199
2	ASV_exb_ngr	rumen	GCA_902803355	Bacteria	Bacillota_A	Clostridia	Lachnospirales	Lachnospiraceae	UBA6987	UBA6987_sp902803355	GCA_902803355-GCA_902803355___664	88.3	94	11	0	1	94	336	429	8.69e-60	189
2	ASV_exr_f0w	rumen	SPIREOTU_00634164	Bacteria	Bacillota_A	Clostridia	Oscillospirales	Acutalibacteraceae	UBA6857		SPIREOTU_00634164-SPIREOTU_00634164___122	82.3	96	17	0	1	96	396	491	7.44e-53	171
2	ASV_eyc_s7e	rumen	GCA_946547105	Bacteria	Bacillota_A	Clostridia	Oscillospirales	Oscillospiraceae	Limivicinus	Limivicinus_sp946547105	GCA_946547105-GCA_946547105___282	97.9	94	2	0	1	94	392	485	8.2e-69	214
2	ASV_eyu_smu	rumen	SPIREOTU_02401735	Bacteria	Bacillota_A	Clostridia	Oscillospirales	Oscillospiraceae	Limivicinus		SPIREOTU_02401735-SPIREOTU_02401735___873	100	94	0	0	1	94	393	486	1.86e-66	208
2	ASV_f01_hno	rumen	GCA_900317905	Bacteria	Bacillota_A	Clostridia	Oscillospirales	Oscillospiraceae	CAG-103	CAG-103_sp900317905	GCA_900317905-GCA_900317905___573	91.5	94	8	0	1	94	388	481	3.93e-62	196
2	ASV_f2s_pyx	rumen	GCA_902772745	Bacteria	Bacillota_A	Clostridia	Lachnospirales	Lachnospiraceae	UBA1267	UBA1267_sp902772745	GCA_902772745-GCA_902772745___2180	95.8	96	4	0	1	96	406	501	2.64e-64	202
2	ASV_f37_ari	rumen	GCA_947168005	Bacteria	Bacillota_A	Clostridia	Oscillospirales	Oscillospiraceae	Faecousia	Faecousia_sp947168005	GCA_947168005-GCA_947168005___1641	100	94	0	0	1	94	392	485	1.27e-67	211
2	ASV_f4i_muf	rumen	GCA_902765595	Bacteria	Bacillota_A	Clostridia	Oscillospirales	Oscillospiraceae	Limivicinus	Limivicinus_sp002350825	GCA_902765595-GCA_902765595___241	95.7	94	4	0	1	94	391	484	2.53e-66	207
2	ASV_f4w_h8e	rumen	GCA_900319835	Bacteria	Bacillota_A	Clostridia	Oscillospirales	Oscillospiraceae	Limivicinus	Limivicinus_sp900319835	GCA_900319835-GCA_900319835___417	94.7	94	5	0	1	94	393	486	1.43e-64	203
2	ASV_f6i_2pf	rumen	SPIREOTU_02527876	Bacteria	Bacillota_A	Clostridia	Oscillospirales	Oscillospiraceae	Limivicinus		SPIREOTU_02527876-SPIREOTU_02527876___459	92.6	94	7	0	1	94	393	486	5.55e-64	201
2	ASV_f7j_jfp	rumen	GCA_937907605	Bacteria	Bacillota_A	Clostridia	Oscillospirales	Acutalibacteraceae	Eubacterium_R	Eubacterium_R_sp937907605	GCA_937907605-GCA_937907605___1200	97.9	96	2	0	1	96	397	492	3.84e-67	210
2	ASV_f92_3p8	rumen	GCA_902801295	Bacteria	Bacillota_A	Clostridia	Oscillospirales	Oscillospiraceae	Limivicinus	Limivicinus_sp902801295	GCA_902801295-GCA_902801295___1913	92.6	94	7	0	1	94	392	485	8.11e-62	196
2	ASV_fb7_r2c	rumen	GCA_900319635	Bacteria	Bacillota_A	Clostridia	Oscillospirales	Oscillospiraceae	Limivicinus	Limivicinus_sp900319635	GCA_900319635-GCA_900319635___1691	100	94	0	0	1	94	391	484	1.72e-67	211
2	ASV_fbn_3oc	rumen	GCA_902782845	Bacteria	Bacillota_A	Clostridia	Oscillospirales	Acutalibacteraceae	RUG806	RUG806_sp902782845	GCA_902782845-GCA_902782845___413	99	96	1	0	1	96	396	491	1.89e-64	203
2	ASV_fbv_f0o	rumen	GCA_900317905	Bacteria	Bacillota_A	Clostridia	Oscillospirales	Oscillospiraceae	CAG-103	CAG-103_sp900317905	GCA_900317905-GCA_900317905___573	87.1	93	12	0	1	93	388	480	2.22e-59	189
2	ASV_fdc_fkx	rumen	SPIREOTU_00677133	Bacteria	Bacillota_A	Clostridia	Oscillospirales	Oscillospiraceae	Limivicinus		SPIREOTU_00677133-SPIREOTU_00677133___994	94.6	93	5	0	1	93	392	484	2.21e-63	200
2	ASV_fdj_tzr	rumen	GCA_902782845	Bacteria	Bacillota_A	Clostridia	Oscillospirales	Acutalibacteraceae	RUG806	RUG806_sp902782845	GCA_902782845-GCA_902782845___413	95.8	96	4	0	1	96	396	491	7.2e-64	201
2	ASV_fe1_9rh	rumen	SPIREOTU_02543945	Bacteria	Bacillota_A	Clostridia	Oscillospirales	Oscillospiraceae	Faecousia		SPIREOTU_02543945-SPIREOTU_02543945___1423	94.7	94	5	0	1	94	392	485	2.77e-65	205
2	ASV_fgh_49j	rumen	SPIREOTU_01707165	Bacteria	Bacillota_A	Clostridia	Oscillospirales	Oscillospiraceae	Limivicinus		SPIREOTU_01707165-SPIREOTU_01707165___927	98.9	94	1	0	1	94	392	485	9.98e-67	209
2	ASV_fgq_giw	rumen	SPIREOTU_01459056	Bacteria	Bacillota_A	Clostridia	Christensenellales	CAG-138	RUG472		SPIREOTU_01459056-SPIREOTU_01459056___852	98.9	94	1	0	1	94	391	484	6e-67	206
2	ASV_fhd_dhd	rumen	GCA_947164825	Bacteria	Bacillota_A	Clostridia	Oscillospirales	Oscillospiraceae	Faecousia	Faecousia_sp947164825	GCA_947164825-GCA_947164825___629	100	94	0	0	1	94	392	485	4.63e-68	212
2	ASV_fhg_4cv	rumen	SPIREOTU_02430799	Bacteria	Bacillota_A	Clostridia	Christensenellales	CAG-138	UBA3792		SPIREOTU_02430799-SPIREOTU_02430799___38	87.2	94	12	0	1	94	271	364	1.12e-62	196
2	ASV_fjl_l0x	rumen	GCA_024697655	Bacteria	Bacillota_A	Clostridia	Peptostreptococcales	Anaerovoracaceae	RUG13615	RUG13615_sp024697655	GCA_024697655-GCA_024697655___1270	90.6	96	9	0	1	96	389	484	2.58e-59	189
2	ASV_fng_4n8	rumen	GCA_902789555	Bacteria	Bacillota_A	Clostridia	Lachnospirales	Lachnospiraceae	UBA6987	UBA6987_sp902789555	GCA_902789555-GCA_902789555___609	97.9	94	2	0	1	94	393	486	3e-66	207
2	ASV_fno_wtl	rumen	GCA_902792985	Bacteria	Bacillota_A	Clostridia	Oscillospirales	Acutalibacteraceae	UBA6857	UBA6857_sp902792985	GCA_902792985-GCA_902792985___1485	96.9	96	3	0	1	96	397	492	2.66e-65	205
2	ASV_foe_ytf	rumen	GCA_024689505	Bacteria	Bacillota_A	Clostridia	Lachnospirales	Bianqueaceae	RUG159	RUG159_sp024689505	GCA_024689505-GCA_024689505___552	93.8	96	6	0	1	96	357	452	3.06e-60	191
2	ASV_foq_z2x	rumen	GCA_017470005	Bacteria	Bacillota_I	Bacilli_A	RFN20	CAG-288	Enterosoma	Enterosoma_sp017470005	GCA_017470005-GCA_017470005___408	90.5	95	9	0	1	95	386	480	4.06e-63	199
2	ASV_fqw_n6s	rumen	GCA_017519685	Bacteria	Bacillota_A	Clostridia	Oscillospirales	Acutalibacteraceae	CAG-177	CAG-177_sp017519685	GCA_017519685-GCA_017519685___1785	100	96	0	0	1	96	271	366	1.38e-66	206
2	ASV_frg_6gt	rumen	SPIREOTU_02525457	Bacteria	Bacillota_A	Clostridia	Oscillospirales	Oscillospiraceae	Limivicinus		SPIREOTU_02525457-SPIREOTU_02525457___899	90.4	94	9	0	1	94	392	485	2.94e-62	197
2	ASV_ftq_x54	rumen	SPIREOTU_01705796	Bacteria	Bacillota_A	Clostridia	Oscillospirales	Oscillospiraceae	Limivicinus		SPIREOTU_01705796-SPIREOTU_01705796___2332	91.5	94	8	0	1	94	391	484	2.1e-62	197
2	ASV_fw9_dgb	rumen	GCA_017552845	Bacteria	Bacillota_A	Clostridia	Oscillospirales	Acutalibacteraceae	CAG-177	CAG-177_sp017552845	GCA_017552845-GCA_017552845___783	100	96	0	0	1	96	395	490	1.14e-66	209
2	ASV_fwy_rai	rumen	SPIREOTU_00309090	Bacteria	Bacillota_A	Clostridia	Christensenellales	CAG-138	RUG472		SPIREOTU_00309090-SPIREOTU_00309090___1079	93.6	94	6	0	1	94	348	441	2.58e-65	204
2	ASV_fz0_ipv	rumen	SPIREOTU_02401735	Bacteria	Bacillota_A	Clostridia	Oscillospirales	Oscillospiraceae	Limivicinus		SPIREOTU_02401735-SPIREOTU_02401735___873	100	94	0	0	1	94	393	486	1.86e-66	208
2	ASV_fz0_l9g	rumen	SPIREOTU_02525457	Bacteria	Bacillota_A	Clostridia	Oscillospirales	Oscillospiraceae	Limivicinus		SPIREOTU_02525457-SPIREOTU_02525457___899	90.4	94	9	0	1	94	392	485	2.94e-62	197
2	ASV_fzt_xlw	rumen	GCA_946623775	Bacteria	Bacillota_I	Bacilli_A	RFN20	CAG-826	Enteromonas	Enteromonas_sp946623775	GCA_946623775-GCA_946623775___184	100	95	0	0	1	95	386	480	6.44e-68	212
2	ASV_g1e_33q	rumen	GCA_902789745	Bacteria	Bacillota_A	Clostridia	Oscillospirales	Oscillospiraceae	Limivicinus	Limivicinus_sp902789745	GCA_902789745-GCA_902789745___344	97.9	94	2	0	1	94	192	285	3.58e-68	208
2	ASV_g35_2s9	rumen	GCA_900315595	Bacteria	Bacillota_A	Clostridia	Oscillospirales	Oscillospiraceae	Faecousia	Faecousia_sp900315595	GCA_900315595-GCA_900315595___498	91.5	94	8	0	1	94	391	484	1.7e-60	192
2	ASV_g4b_ips	rumen	GCA_902778285	Bacteria	Bacillota_A	Clostridia	Oscillospirales	Oscillospiraceae	Limivicinus	Limivicinus_sp902778285	GCA_902778285-GCA_902778285___1482	95.7	94	4	0	1	94	393	486	3.91e-64	202
2	ASV_g4x_4m8	rumen	GCA_017430985	Bacteria	Bacillota_A	Clostridia	Oscillospirales	Oscillospiraceae	Limivicinus	Limivicinus_sp017430985	GCA_017430985-GCA_017430985___1383	93.6	94	6	0	1	94	391	484	2.68e-65	205
2	ASV_g5s_mrr	rumen	GCA_900319635	Bacteria	Bacillota_A	Clostridia	Oscillospirales	Oscillospiraceae	Limivicinus	Limivicinus_sp900319635	GCA_900319635-GCA_900319635___1691	98.9	94	1	0	1	94	391	484	2.41e-67	210
2	ASV_g6a_hf8	rumen	GCA_902789745	Bacteria	Bacillota_A	Clostridia	Oscillospirales	Oscillospiraceae	Limivicinus	Limivicinus_sp902789745	GCA_902789745-GCA_902789745___344	89.2	93	10	0	1	93	192	284	1.02e-60	189
2	ASV_g74_ccc	rumen	GCA_017552845	Bacteria	Bacillota_A	Clostridia	Oscillospirales	Acutalibacteraceae	CAG-177	CAG-177_sp017552845	GCA_017552845-GCA_017552845___783	100	96	0	0	1	96	395	490	1.14e-66	209
2	ASV_g8v_u83	rumen	SPIREOTU_01459056	Bacteria	Bacillota_A	Clostridia	Christensenellales	CAG-138	RUG472		SPIREOTU_01459056-SPIREOTU_01459056___852	94.7	94	5	0	1	94	391	484	1.29e-65	203
2	ASV_g9f_z7p	rumen	GCA_017539825	Bacteria	Bacillota_I	Bacilli_A	Erysipelotrichales	Erysipelotrichaceae	Bulleidia	Bulleidia_sp017539825	GCA_017539825-GCA_017539825___1069	95.8	95	4	0	1	95	386	480	3.74e-65	204
2	ASV_gao_90m	rumen	SPIREOTU_01715459	Bacteria	Bacillota_A	Clostridia	Oscillospirales	Oscillospiraceae	Limivicinus		SPIREOTU_01715459-SPIREOTU_01715459___1167	100	94	0	0	1	94	391	484	2.32e-68	213
2	ASV_gb3_2yc	rumen	GCA_902771745	Bacteria	Bacillota_I	Bacilli_A	RFN20	CAG-288	Enterosoma	Enterosoma_sp902771745	GCA_902771745-GCA_902771745___101	85.3	95	14	0	1	95	386	480	4.49e-60	191
2	ASV_gbc_vnt	rumen	GCA_902801295	Bacteria	Bacillota_A	Clostridia	Oscillospirales	Oscillospiraceae	Limivicinus	Limivicinus_sp902801295	GCA_902801295-GCA_902801295___1913	86.2	94	13	0	1	94	392	485	4.3e-61	194
2	ASV_gdo_aa5	rumen	GCA_902790375	Bacteria	Bacillota_A	Clostridia	Oscillospirales	Oscillospiraceae	Limivicinus	Limivicinus_sp902790375	GCA_902790375-GCA_902790375___2270	100	94	0	0	1	94	392	485	1.89e-67	211
2	ASV_ggz_z5s	rumen	GCA_902778285	Bacteria	Bacillota_A	Clostridia	Oscillospirales	Oscillospiraceae	Limivicinus	Limivicinus_sp902778285	GCA_902778285-GCA_902778285___1482	95.7	94	4	0	1	94	393	486	3.91e-64	202
2	ASV_gh1_nen	rumen	SPIREOTU_01459056	Bacteria	Bacillota_A	Clostridia	Christensenellales	CAG-138	RUG472		SPIREOTU_01459056-SPIREOTU_01459056___852	90.4	94	9	0	1	94	391	484	2.78e-64	199
2	ASV_ghm_bs4	rumen	GCA_900319345	Bacteria	Bacillota_A	Clostridia	Christensenellales	CAG-138	RUG472	RUG472_sp900319345	GCA_900319345-GCA_900319345___648	98.9	94	1	0	1	94	391	484	1.29e-66	208
2	ASV_giv_919	rumen	GCA_902789555	Bacteria	Bacillota_A	Clostridia	Lachnospirales	Lachnospiraceae	UBA6987	UBA6987_sp902789555	GCA_902789555-GCA_902789555___609	98.9	94	1	0	1	94	393	486	4.19e-66	207
2	ASV_gjk_g8n	rumen	GCA_017429325	Bacteria	Bacillota_A	Clostridia	Oscillospirales	Oscillospiraceae	Faecousia	Faecousia_sp017429325	GCA_017429325-GCA_017429325___1253	92.6	94	7	0	1	94	390	483	2.91e-63	199
2	ASV_gnk_9lj	rumen	GCA_002314915	Bacteria	Bacillota_I	Bacilli_A	RFN20	CAG-826	UBA4951	UBA4951_sp002314915	GCA_002314915-GCA_002314915___1404	86.3	95	13	0	1	95	385	479	6.34e-58	185
2	ASV_gok_3ja	rumen	SPIREOTU_01966480	Bacteria	Bacillota_A	Clostridia	Oscillospirales	Oscillospiraceae	Limivicinus		SPIREOTU_01966480-SPIREOTU_01966480___55	98.9	94	1	0	1	94	391	484	9.52e-66	206
2	ASV_got_atz	rumen	GCA_017394605	Bacteria	Bacillota_A	Clostridia	Christensenellales	CAG-138	CAG-1024	CAG-1024_sp017394605	GCA_017394605-GCA_017394605___401	89.4	94	10	0	1	94	414	507	2.19e-61	195
2	ASV_gqx_ik9	rumen	GCA_902789555	Bacteria	Bacillota_A	Clostridia	Lachnospirales	Lachnospiraceae	UBA6987	UBA6987_sp902789555	GCA_902789555-GCA_902789555___609	98.9	94	1	0	1	94	393	486	4.19e-66	207
2	ASV_gr8_jc3	rumen	GCA_016286445	Bacteria	Bacillota_A	Clostridia	Christensenellales	CAG-138	UBA3792	UBA3792_sp016286445	GCA_016286445-GCA_016286445___774	97.9	94	2	0	1	94	391	484	1.31e-66	208
2	ASV_gwv_zqp	rumen	GCA_902771745	Bacteria	Bacillota_I	Bacilli_A	RFN20	CAG-288	Enterosoma	Enterosoma_sp902771745	GCA_902771745-GCA_902771745___101	85.3	95	14	0	1	95	386	480	4.49e-60	191
2	ASV_gxf_8o9	rumen	GCA_900316745	Bacteria	Bacillota_A	Clostridia	Oscillospirales	Oscillospiraceae	CAG-103	CAG-103_sp900316745	GCA_900316745-GCA_900316745___1401	93.6	94	6	0	1	94	384	477	7.31e-64	201
2	ASV_gyg_qa5	rumen	GCA_015066635	Bacteria	Bacillota_A	Clostridia	Oscillospirales	Acutalibacteraceae	Fimenecus	Fimenecus_sp015066635	GCA_015066635-GCA_015066635___1118	92.7	96	7	0	1	96	426	521	3.92e-61	194
2	ASV_gyy_mm1	rumen	GCA_002314915	Bacteria	Bacillota_I	Bacilli_A	RFN20	CAG-826	UBA4951	UBA4951_sp002314915	GCA_002314915-GCA_002314915___1404	86.3	95	13	0	1	95	385	479	6.34e-58	185
2	ASV_gzr_alh	rumen	SPIREOTU_01715459	Bacteria	Bacillota_A	Clostridia	Oscillospirales	Oscillospiraceae	Limivicinus		SPIREOTU_01715459-SPIREOTU_01715459___1167	100	93	0	0	1	93	391	483	3.42e-67	210
2	ASV_h0t_4yj	rumen	GCA_902778285	Bacteria	Bacillota_A	Clostridia	Oscillospirales	Oscillospiraceae	Limivicinus	Limivicinus_sp902778285	GCA_902778285-GCA_902778285___1482	96.8	94	3	0	1	94	393	486	5.25e-65	204
2	ASV_h1q_41k	rumen	GCA_902774035	Bacteria	Bacillota_A	Clostridia	Oscillospirales	Acutalibacteraceae	UBA6857	UBA6857_sp902774035	GCA_902774035-GCA_902774035___1758	100	96	0	0	1	96	397	492	9.35e-67	209
2	ASV_h3p_tei	rumen	GCA_017432565	Bacteria	Bacillota_A	Clostridia	Lachnospirales	Lachnospiraceae	CAG-791	CAG-791_sp017432565	GCA_017432565-GCA_017432565___1007	86.5	96	13	0	1	96	382	477	3.18e-60	191
2	ASV_h4f_4v3	rumen	SPIREOTU_01698551	Bacteria	Bacillota_A	Clostridia	Oscillospirales	Oscillospiraceae	CAG-103		SPIREOTU_01698551-SPIREOTU_01698551___74	96.8	95	3	0	1	95	388	482	5e-66	207
2	ASV_h4z_41c	rumen	GCA_017619385	Bacteria	Bacillota_A	Clostridia	Peptostreptococcales	Anaerovoracaceae	RUG13409	RUG13409_sp017619385	GCA_017619385-GCA_017619385___1338	93.8	96	6	0	1	96	389	484	1.41e-60	192
2	ASV_h7w_f7u	rumen	GCA_902776285	Bacteria	Bacillota_A	Clostridia	Peptostreptococcales	Anaerovoracaceae	RUG099	RUG099_sp902776285	GCA_902776285-GCA_902776285___1803	97.9	96	2	0	1	96	381	476	6.02e-66	206
2	ASV_h8w_osc	rumen	GCA_902771745	Bacteria	Bacillota_I	Bacilli_A	RFN20	CAG-288	Enterosoma	Enterosoma_sp902771745	GCA_902771745-GCA_902771745___101	84.2	95	15	0	1	95	386	480	4.49e-60	191
2	ASV_haq_8wh	rumen	SPIREOTU_01459056	Bacteria	Bacillota_A	Clostridia	Christensenellales	CAG-138	RUG472		SPIREOTU_01459056-SPIREOTU_01459056___852	94.7	94	5	0	1	94	391	484	5.06e-65	201
2	ASV_hbj_e0n	rumen	GCA_902776285	Bacteria	Bacillota_A	Clostridia	Peptostreptococcales	Anaerovoracaceae	RUG099	RUG099_sp902776285	GCA_902776285-GCA_902776285___1803	89.6	96	10	0	1	96	381	476	1.55e-58	187
2	ASV_hdm_l22	rumen	GCA_902776285	Bacteria	Bacillota_A	Clostridia	Peptostreptococcales	Anaerovoracaceae	RUG099	RUG099_sp902776285	GCA_902776285-GCA_902776285___1803	95.8	96	4	0	1	96	381	476	4.73e-64	201
2	ASV_hdy_okh	rumen	GCA_902786465	Bacteria	Bacillota_A	Clostridia	Christensenellales	CAG-138	RUG472	RUG472_sp902786465	GCA_902786465-GCA_902786465___4	98.9	94	1	0	1	94	391	484	7.23e-65	204
2	ASV_heh_fvw	rumen	GCA_017450325	Bacteria	Bacillota_I	Bacilli_A	RFN20	CAG-826	Enteromonas	Enteromonas_sp017450325	GCA_017450325-GCA_017450325___222	96.8	95	3	0	1	95	385	479	2.51e-66	207
2	ASV_hfp_5wd	rumen	GCA_017519685	Bacteria	Bacillota_A	Clostridia	Oscillospirales	Acutalibacteraceae	CAG-177	CAG-177_sp017519685	GCA_017519685-GCA_017519685___1785	100	96	0	0	1	96	271	366	1.38e-66	206
2	ASV_hg5_i9o	rumen	GCA_017394605	Bacteria	Bacillota_A	Clostridia	Christensenellales	CAG-138	CAG-1024	CAG-1024_sp017394605	GCA_017394605-GCA_017394605___401	91.5	94	8	0	1	94	414	507	4.04e-63	199
2	ASV_hhp_phj	rumen	GCA_015066575	Bacteria	Bacillota_A	Clostridia	Oscillospirales	Acutalibacteraceae	RUG714	RUG714_sp015066575	GCA_015066575-GCA_015066575___1357	100	96	0	0	1	96	400	495	1.12e-67	211
2	ASV_hky_w3v	rumen	GCA_016290665	Bacteria	Bacillota_A	Clostridia	Oscillospirales	Acutalibacteraceae	UBA6857	UBA6857_sp016290665	GCA_016290665-GCA_016290665___2042	100	96	0	0	1	96	397	492	3.42e-67	210
2	ASV_hn8_umv	rumen	SPIREOTU_01459056	Bacteria	Bacillota_A	Clostridia	Christensenellales	CAG-138	RUG472		SPIREOTU_01459056-SPIREOTU_01459056___852	90.4	94	9	0	1	94	391	484	2.78e-64	199
2	ASV_hom_dg6	rumen	GCA_900319835	Bacteria	Bacillota_A	Clostridia	Oscillospirales	Oscillospiraceae	Limivicinus	Limivicinus_sp900319835	GCA_900319835-GCA_900319835___417	100	94	0	0	1	94	393	486	6.7e-67	209
2	ASV_hpa_pnq	rumen	SPIREOTU_01459056	Bacteria	Bacillota_A	Clostridia	Christensenellales	CAG-138	RUG472		SPIREOTU_01459056-SPIREOTU_01459056___852	93.6	94	6	0	1	94	391	484	1.98e-64	200
2	ASV_hq0_jvp	rumen	GCA_902789745	Bacteria	Bacillota_A	Clostridia	Oscillospirales	Oscillospiraceae	Limivicinus	Limivicinus_sp902789745	GCA_902789745-GCA_902789745___344	98.9	94	1	0	1	94	192	285	6.42e-69	210
2	ASV_hq1_hqa	rumen	SPIREOTU_00525237	Bacteria	Bacillota_A	Clostridia	Oscillospirales	Oscillospiraceae	Vescimonas		SPIREOTU_00525237-SPIREOTU_00525237___1149	96.8	94	3	0	1	94	375	468	4.22e-66	207
2	ASV_hta_0w6	rumen	GCA_017458085	Bacteria	Bacillota_A	Clostridia	Oscillospirales	Oscillospiraceae	Limivicinus	Limivicinus_sp017458085	GCA_017458085-GCA_017458085___1140	93.6	94	6	0	1	94	393	486	4.16e-64	202
2	ASV_htz_ptf	rumen	SPIREOTU_00527101	Bacteria	Bacillota_A	Clostridia	Oscillospirales	Oscillospiraceae	Limivicinus		SPIREOTU_00527101-SPIREOTU_00527101___1787	96.8	94	3	0	1	94	393	486	5.02e-66	207
2	ASV_huf_e4j	rumen	GCA_024697655	Bacteria	Bacillota_A	Clostridia	Peptostreptococcales	Anaerovoracaceae	RUG13615	RUG13615_sp024697655	GCA_024697655-GCA_024697655___1270	97.9	96	2	0	1	96	389	484	3.05e-64	202
2	ASV_huh_b1s	rumen	GCA_030531585	Bacteria	Bacillota_A	Clostridia	Oscillospirales	Oscillospiraceae	Limivicinus	Limivicinus_sp030531585	GCA_030531585-GCA_030531585___1915	98.9	94	1	0	1	94	392	485	2.57e-66	207
2	ASV_huu_zip	rumen	SPIREOTU_02512376	Bacteria	Bacillota_A	Clostridia	Oscillospirales	Oscillospiraceae	Faecousia		SPIREOTU_02512376-SPIREOTU_02512376___333	93.6	94	6	0	1	94	391	484	1.43e-64	203
2	ASV_hv4_t8a	rumen	SPIREOTU_01711019	Bacteria	Bacillota_A	Clostridia	Oscillospirales	Oscillospiraceae	Limivicinus		SPIREOTU_01711019-SPIREOTU_01711019___2283	98.9	94	1	0	1	94	393	486	1.75e-67	211
2	ASV_hvo_gt5	rumen	GCA_902765595	Bacteria	Bacillota_A	Clostridia	Oscillospirales	Oscillospiraceae	Limivicinus	Limivicinus_sp002350825	GCA_902765595-GCA_902765595___241	93.6	94	6	0	1	94	391	484	1.89e-65	205
2	ASV_i4p_mq3	rumen	GCA_902792985	Bacteria	Bacillota_A	Clostridia	Oscillospirales	Acutalibacteraceae	UBA6857	UBA6857_sp902792985	GCA_902792985-GCA_902792985___1485	96.9	96	3	0	1	96	397	492	3.72e-65	205
2	ASV_i6k_bwt	rumen	SPIREOTU_01683845	Bacteria	Bacillota_A	Clostridia	Oscillospirales	Acutalibacteraceae	UBA1425		SPIREOTU_01683845-SPIREOTU_01683845___549	88.5	96	11	0	1	96	179	274	1.77e-62	193
2	ASV_i73_p40	rumen	SPIREOTU_02401735	Bacteria	Bacillota_A	Clostridia	Oscillospirales	Oscillospiraceae	Limivicinus		SPIREOTU_02401735-SPIREOTU_02401735___873	95.7	94	4	0	1	94	393	486	1.95e-65	205
2	ASV_i80_v2h	rumen	GCA_024697655	Bacteria	Bacillota_A	Clostridia	Peptostreptococcales	Anaerovoracaceae	RUG13615	RUG13615_sp024697655	GCA_024697655-GCA_024697655___1270	91.7	96	8	0	1	96	389	484	1.29e-60	192
2	ASV_ib7_73p	rumen	GCA_900319345	Bacteria	Bacillota_A	Clostridia	Christensenellales	CAG-138	RUG472	RUG472_sp900319345	GCA_900319345-GCA_900319345___648	98.9	94	1	0	1	94	391	484	1.29e-66	208
2	ASV_ign_m0m	rumen	GCA_016282855	Bacteria	Bacillota_A	Clostridia	Oscillospirales	Acutalibacteraceae	CAG-177	CAG-177_sp016282855	GCA_016282855-GCA_016282855___1517	99	96	1	0	1	96	390	485	4.79e-64	202
2	ASV_igs_j8q	rumen	SPIREOTU_01459056	Bacteria	Bacillota_A	Clostridia	Christensenellales	CAG-138	RUG472		SPIREOTU_01459056-SPIREOTU_01459056___852	90.4	94	9	0	1	94	391	484	2.78e-64	199
2	ASV_igu_rzz	rumen	SPIREOTU_01459056	Bacteria	Bacillota_A	Clostridia	Christensenellales	CAG-138	RUG472		SPIREOTU_01459056-SPIREOTU_01459056___852	91.5	94	8	0	1	94	391	484	3.6e-65	202
2	ASV_ihu_o9m	rumen	GCA_902765595	Bacteria	Bacillota_A	Clostridia	Oscillospirales	Oscillospiraceae	Limivicinus	Limivicinus_sp002350825	GCA_902765595-GCA_902765595___241	94.7	94	5	0	1	94	391	484	7.23e-65	204
2	ASV_ihz_dsv	rumen	GCA_947169815	Bacteria	Bacillota_A	Clostridia	Oscillospirales	Acutalibacteraceae	Eubacterium_R	Eubacterium_R_sp947169815	GCA_947169815-GCA_947169815___713	95.8	96	4	0	1	96	397	492	4.52e-64	202
2	ASV_ij2_if2	rumen	GCA_902789745	Bacteria	Bacillota_A	Clostridia	Oscillospirales	Oscillospiraceae	Limivicinus	Limivicinus_sp902789745	GCA_902789745-GCA_902789745___344	91.5	94	8	0	1	94	192	285	1.67e-62	193
2	ASV_ij9_7vo	rumen	SPIREOTU_00676051	Bacteria	Bacillota_A	Clostridia	Oscillospirales	Oscillospiraceae	Limivicinus	Limivicinus_sp902802215	SPIREOTU_00676051-SPIREOTU_00676051___1272	100	94	0	0	1	94	392	485	1.33e-66	208
2	ASV_ijk_emc	rumen	GCA_030530095	Bacteria	Bacillota_A	Clostridia	Oscillospirales	Acutalibacteraceae	Fimenecus	Fimenecus_sp030530095	GCA_030530095-GCA_030530095___1436	88.5	96	11	0	1	96	395	490	3.64e-61	194
2	ASV_ik5_03d	rumen	GCA_016290515	Bacteria	Bacillota_A	Clostridia	Oscillospirales	Acutalibacteraceae	Fimenecus	Fimenecus_sp016290515	GCA_016290515-GCA_016290515___393	100	96	0	0	1	96	395	490	7.89e-67	209
2	ASV_ikh_9g2	rumen	GCA_002314915	Bacteria	Bacillota_I	Bacilli_A	RFN20	CAG-826	UBA4951	UBA4951_sp002314915	GCA_002314915-GCA_002314915___1404	86.3	95	13	0	1	95	385	479	6.34e-58	185
2	ASV_ikw_4be	rumen	GCA_902774035	Bacteria	Bacillota_A	Clostridia	Oscillospirales	Acutalibacteraceae	UBA6857	UBA6857_sp902774035	GCA_902774035-GCA_902774035___1758	93.8	96	6	0	1	96	397	492	5.38e-64	202
2	ASV_ikx_4d9	rumen	GCA_902801295	Bacteria	Bacillota_A	Clostridia	Oscillospirales	Oscillospiraceae	Limivicinus	Limivicinus_sp902801295	GCA_902801295-GCA_902801295___1913	97.9	94	2	0	1	94	392	485	3.2e-68	213
2	ASV_ilb_fb9	rumen	SPIREOTU_01707165	Bacteria	Bacillota_A	Clostridia	Oscillospirales	Oscillospiraceae	Limivicinus		SPIREOTU_01707165-SPIREOTU_01707165___927	95.7	94	4	0	1	94	392	485	3.99e-65	204
2	ASV_inn_mcf	rumen	GCA_902792985	Bacteria	Bacillota_A	Clostridia	Oscillospirales	Acutalibacteraceae	UBA6857	UBA6857_sp902792985	GCA_902792985-GCA_902792985___1485	91.7	96	8	0	1	96	397	492	4.11e-62	197
2	ASV_iox_7il	rumen	GCA_017432565	Bacteria	Bacillota_A	Clostridia	Lachnospirales	Lachnospiraceae	CAG-791	CAG-791_sp017432565	GCA_017432565-GCA_017432565___1007	86.5	96	13	0	1	96	382	477	3.18e-60	191
2	ASV_ioz_4fn	rumen	SPIREOTU_02401735	Bacteria	Bacillota_A	Clostridia	Oscillospirales	Oscillospiraceae	Limivicinus		SPIREOTU_02401735-SPIREOTU_02401735___873	97.9	94	2	0	1	94	393	486	3.65e-66	207
2	ASV_ipc_6kz	rumen	GCA_902778285	Bacteria	Bacillota_A	Clostridia	Oscillospirales	Oscillospiraceae	Limivicinus	Limivicinus_sp902778285	GCA_902778285-GCA_902778285___1482	95.7	94	4	0	1	94	393	486	3.91e-64	202
2	ASV_ipr_deu	rumen	GCA_900319835	Bacteria	Bacillota_A	Clostridia	Oscillospirales	Oscillospiraceae	Limivicinus	Limivicinus_sp900319835	GCA_900319835-GCA_900319835___417	96.8	94	3	0	1	94	393	486	3.75e-65	204
2	ASV_ipr_e8t	rumen	SPIREOTU_02401735	Bacteria	Bacillota_A	Clostridia	Oscillospirales	Oscillospiraceae	Limivicinus		SPIREOTU_02401735-SPIREOTU_02401735___873	100	94	0	0	1	94	393	486	1.86e-66	208
2	ASV_iqd_33o	rumen	SPIREOTU_02401735	Bacteria	Bacillota_A	Clostridia	Oscillospirales	Oscillospiraceae	Limivicinus		SPIREOTU_02401735-SPIREOTU_02401735___873	97.9	94	2	0	1	94	393	486	1.39e-65	206
2	ASV_irm_03c	rumen	GCA_030530095	Bacteria	Bacillota_A	Clostridia	Oscillospirales	Acutalibacteraceae	Fimenecus	Fimenecus_sp030530095	GCA_030530095-GCA_030530095___1436	89.6	96	10	0	1	96	395	490	2.53e-62	197
2	ASV_iw8_5tl	rumen	GCA_937907605	Bacteria	Bacillota_A	Clostridia	Oscillospirales	Acutalibacteraceae	Eubacterium_R	Eubacterium_R_sp937907605	GCA_937907605-GCA_937907605___1200	92.7	96	7	0	1	96	397	492	1.24e-62	198
2	ASV_iz5_f4f	rumen	GCA_900317905	Bacteria	Bacillota_A	Clostridia	Oscillospirales	Oscillospiraceae	CAG-103	CAG-103_sp900317905	GCA_900317905-GCA_900317905___573	91.5	94	8	0	1	94	388	481	3.93e-62	196
2	ASV_j18_suz	rumen	GCA_017394605	Bacteria	Bacillota_A	Clostridia	Christensenellales	CAG-138	CAG-1024	CAG-1024_sp017394605	GCA_017394605-GCA_017394605___401	95.7	94	4	0	1	94	414	507	3.78e-65	205
2	ASV_j1p_xzd	rumen	GCA_017470005	Bacteria	Bacillota_I	Bacilli_A	RFN20	CAG-288	Enterosoma	Enterosoma_sp017470005	GCA_017470005-GCA_017470005___408	89.5	95	10	0	1	95	386	480	2.24e-61	194
2	ASV_j2c_lxx	rumen	SPIREOTU_01701415	Bacteria	Bacillota_A	Clostridia	Peptostreptococcales	Anaerovoracaceae	RUG099		SPIREOTU_01701415-SPIREOTU_01701415___135	90.4	94	9	0	1	94	388	481	7.26e-63	195
2	ASV_j2v_6d1	rumen	GCA_902797385	Bacteria	Bacillota_A	Clostridia	Lachnospirales	Lachnospiraceae	UBA6987	UBA6987_sp902797385	GCA_902797385-GCA_902797385___1527	91.5	94	8	0	1	94	395	488	2.93e-64	202
2	ASV_j32_t8q	rumen	GCA_902803355	Bacteria	Bacillota_A	Clostridia	Lachnospirales	Lachnospiraceae	UBA6987	UBA6987_sp902803355	GCA_902803355-GCA_902803355___664	86.2	94	13	0	1	94	336	429	5.94e-61	192
2	ASV_j38_6j1	rumen	SPIREOTU_00309090	Bacteria	Bacillota_A	Clostridia	Christensenellales	CAG-138	RUG472		SPIREOTU_00309090-SPIREOTU_00309090___1079	98.9	94	1	0	1	94	348	441	1.84e-65	204
2	ASV_j3y_a3x	rumen	SPIREOTU_01707165	Bacteria	Bacillota_A	Clostridia	Oscillospirales	Oscillospiraceae	Limivicinus		SPIREOTU_01707165-SPIREOTU_01707165___927	97.9	94	2	0	1	94	392	485	3.82e-66	207
2	ASV_j61_h0r	rumen	GCA_017544665	Bacteria	Bacillota_A	Clostridia	Oscillospirales	Acutalibacteraceae	UBA6857	UBA6857_sp017544665	GCA_017544665-GCA_017544665___111	97.9	96	2	0	1	96	397	492	3.42e-67	210
2	ASV_j61_zg7	rumen	GCA_902795195	Bacteria	Bacillota_A	Clostridia	Oscillospirales	Oscillospiraceae	Faecousia	Faecousia_sp902795195	GCA_902795195-GCA_902795195___1012	89.2	93	10	0	1	93	391	483	1.72e-60	192
2	ASV_j6n_cyn	rumen	GCA_902789555	Bacteria	Bacillota_A	Clostridia	Lachnospirales	Lachnospiraceae	UBA6987	UBA6987_sp902789555	GCA_902789555-GCA_902789555___609	98.9	94	1	0	1	94	393	486	4.19e-66	207
2	ASV_j6t_glx	rumen	GCA_017394605	Bacteria	Bacillota_A	Clostridia	Christensenellales	CAG-138	CAG-1024	CAG-1024_sp017394605	GCA_017394605-GCA_017394605___401	89.4	94	10	0	1	94	414	507	2.19e-61	195
2	ASV_j8y_ihs	rumen	GCA_002449955	Bacteria	Bacillota_A	Clostridia	Lachnospirales	Lachnospiraceae	UBA6987	UBA6987_sp002449955	GCA_002449955-GCA_002449955___1158	92.6	94	7	0	1	94	392	485	1.22e-63	201
2	ASV_jaa_23o	rumen	GCA_900319345	Bacteria	Bacillota_A	Clostridia	Christensenellales	CAG-138	RUG472	RUG472_sp900319345	GCA_900319345-GCA_900319345___648	98.9	94	1	0	1	94	391	484	1.29e-66	208
2	ASV_jew_wdl	rumen	GCA_017429325	Bacteria	Bacillota_A	Clostridia	Oscillospirales	Oscillospiraceae	Faecousia	Faecousia_sp017429325	GCA_017429325-GCA_017429325___1253	98.9	94	1	0	1	94	390	483	6.7e-67	209
2	ASV_jf8_z17	rumen	GCA_900317905	Bacteria	Bacillota_A	Clostridia	Oscillospirales	Oscillospiraceae	CAG-103	CAG-103_sp900317905	GCA_900317905-GCA_900317905___573	92.6	94	7	0	1	94	388	481	3.78e-63	199
2	ASV_jfp_8id	rumen	GCA_934561395	Bacteria	Bacillota_A	Clostridia	Oscillospirales	Acutalibacteraceae	Eubacterium_R	Eubacterium_R_sp900764665	GCA_934561395-GCA_934561395___1306	78.1	96	21	0	1	96	396	491	1.09e-52	171
2	ASV_jgs_bef	rumen	GCA_946186375	Bacteria	Bacillota_A	Clostridia	Oscillospirales	Oscillospiraceae	Limivicinus	Limivicinus_sp946186375	GCA_946186375-GCA_946186375___1248	98.9	94	1	0	1	94	391	484	3.64e-65	204
2	ASV_jjx_r43	rumen	GCA_900319835	Bacteria	Bacillota_A	Clostridia	Oscillospirales	Oscillospiraceae	Limivicinus	Limivicinus_sp900319835	GCA_900319835-GCA_900319835___417	94.7	94	5	0	1	94	393	486	1.43e-64	203
2	ASV_jmu_tz1	rumen	SPIREOTU_01724825	Bacteria	Bacillota_A	Clostridia	Oscillospirales	Acutalibacteraceae	UBA6857		SPIREOTU_01724825-SPIREOTU_01724825___1291	94.8	96	5	0	1	96	311	406	4.91e-65	203
2	ASV_jqc_qaa	rumen	SPIREOTU_00534913	Bacteria	Bacillota_A	Clostridia	Oscillospirales	Oscillospiraceae	Limivicinus		SPIREOTU_00534913-SPIREOTU_00534913___403	95.7	94	4	0	1	94	393	486	5.25e-65	204
2	ASV_jrc_lf5	rumen	SPIREOTU_00525237	Bacteria	Bacillota_A	Clostridia	Oscillospirales	Oscillospiraceae	Vescimonas		SPIREOTU_00525237-SPIREOTU_00525237___1149	91.5	94	8	0	1	94	375	468	9.44e-63	198
2	ASV_jrr_c8b	rumen	GCA_023665085	Bacteria	Bacillota_A	Clostridia	Oscillospirales	Acutalibacteraceae	Eubacterium_R	Eubacterium_R_sp023665085	GCA_023665085-GCA_023665085___1040	94.8	96	5	0	1	96	395	490	3.15e-65	205
2	ASV_js8_ewk	rumen	GCA_946547105	Bacteria	Bacillota_A	Clostridia	Oscillospirales	Oscillospiraceae	Limivicinus	Limivicinus_sp946547105	GCA_946547105-GCA_946547105___282	97.9	94	2	0	1	94	392	485	1.09e-69	216
2	ASV_jsu_sf9	rumen	SPIREOTU_02527876	Bacteria	Bacillota_A	Clostridia	Oscillospirales	Oscillospiraceae	Limivicinus		SPIREOTU_02527876-SPIREOTU_02527876___459	92.6	94	7	0	1	94	393	486	5.55e-64	201
2	ASV_ju3_o9q	rumen	GCA_946623775	Bacteria	Bacillota_I	Bacilli_A	RFN20	CAG-826	Enteromonas	Enteromonas_sp946623775	GCA_946623775-GCA_946623775___184	98.9	95	1	0	1	95	386	480	1.76e-67	211
2	ASV_jvf_u8e	rumen	GCA_017544665	Bacteria	Bacillota_A	Clostridia	Oscillospirales	Acutalibacteraceae	UBA6857	UBA6857_sp017544665	GCA_017544665-GCA_017544665___111	100	96	0	0	1	96	397	492	8.95e-68	212
2	ASV_jvg_z06	rumen	SPIREOTU_02401735	Bacteria	Bacillota_A	Clostridia	Oscillospirales	Oscillospiraceae	Limivicinus		SPIREOTU_02401735-SPIREOTU_02401735___873	93.6	94	6	0	1	94	393	486	1.51e-63	200
2	ASV_jw7_d5d	rumen	GCA_017514345	Bacteria	Bacillota_A	Clostridia	Oscillospirales	Acutalibacteraceae	Eubacterium_R	Eubacterium_R_sp017514345	GCA_017514345-GCA_017514345___1771	95.8	96	4	0	1	96	403	498	7.4e-66	207
2	ASV_k04_8g6	rumen	GCA_002371215	Bacteria	Bacillota_A	Clostridia	Oscillospirales	Acutalibacteraceae	Eubacterium_R	Eubacterium_R_sp002371215	GCA_002371215-GCA_002371215___829	96.9	96	3	0	1	96	392	487	1.04e-65	206
2	ASV_k14_csa	rumen	SPIREOTU_01724825	Bacteria	Bacillota_A	Clostridia	Oscillospirales	Acutalibacteraceae	UBA6857		SPIREOTU_01724825-SPIREOTU_01724825___1291	99	96	1	0	1	96	311	406	2.84e-68	211
2	ASV_k2a_kxk	rumen	GCA_905234525	Bacteria	Bacillota_A	Clostridia	Lachnospirales	Lachnospiraceae	RUG191	RUG191_sp905234525	GCA_905234525-GCA_905234525___963	100	96	0	0	1	96	384	479	4.73e-67	209
2	ASV_k5u_rjh	rumen	SPIREOTU_01683845	Bacteria	Bacillota_A	Clostridia	Oscillospirales	Acutalibacteraceae	UBA1425		SPIREOTU_01683845-SPIREOTU_01683845___549	88.5	96	11	0	1	96	179	274	3.19e-63	195
2	ASV_k60_upz	rumen	SPIREOTU_01690411	Bacteria	Bacillota_A	Clostridia	Oscillospirales	Oscillospiraceae	CAG-103		SPIREOTU_01690411-SPIREOTU_01690411___603	96.8	95	3	0	1	95	388	482	2.55e-66	207
2	ASV_k7x_uma	rumen	GCA_902776285	Bacteria	Bacillota_A	Clostridia	Peptostreptococcales	Anaerovoracaceae	RUG099	RUG099_sp902776285	GCA_902776285-GCA_902776285___1803	89.6	96	10	0	1	96	381	476	1.55e-58	187
2	ASV_k99_dwe	rumen	GCA_902789745	Bacteria	Bacillota_A	Clostridia	Oscillospirales	Oscillospiraceae	Limivicinus	Limivicinus_sp902789745	GCA_902789745-GCA_902789745___344	96.8	94	3	0	1	94	192	285	5.06e-68	207
2	ASV_kaf_rax	rumen	GCA_017450325	Bacteria	Bacillota_I	Bacilli_A	RFN20	CAG-826	Enteromonas	Enteromonas_sp017450325	GCA_017450325-GCA_017450325___222	96.8	95	3	0	1	95	385	479	9.17e-67	209
2	ASV_kb9_49s	rumen	SPIREOTU_01687160	Bacteria	Bacillota_A	Clostridia	Oscillospirales	Oscillospiraceae	Limivicinus		SPIREOTU_01687160-SPIREOTU_01687160___1214	90.4	94	9	0	1	94	392	485	1.61e-63	200
2	ASV_kdo_8t9	rumen	SPIREOTU_01683845	Bacteria	Bacillota_A	Clostridia	Oscillospirales	Acutalibacteraceae	UBA1425		SPIREOTU_01683845-SPIREOTU_01683845___549	91.7	96	8	0	1	96	179	274	5.2e-65	200
2	ASV_kje_h8f	rumen	GCA_017626815	Bacteria	Bacillota_I	Bacilli_A	RFN20	CAG-826	Enteromonas	Enteromonas_sp017626815	GCA_017626815-GCA_017626815___97	86.3	95	13	0	1	95	385	479	3.08e-61	194
2	ASV_kkh_d36	rumen	GCA_902789745	Bacteria	Bacillota_A	Clostridia	Oscillospirales	Oscillospiraceae	Limivicinus	Limivicinus_sp902789745	GCA_902789745-GCA_902789745___344	88.3	94	11	0	1	94	192	285	1.3e-61	191
2	ASV_kkt_gob	rumen	GCA_946547105	Bacteria	Bacillota_A	Clostridia	Oscillospirales	Oscillospiraceae	Limivicinus	Limivicinus_sp946547105	GCA_946547105-GCA_946547105___282	92.6	94	7	0	1	94	392	485	2.6e-65	205
2	ASV_kkt_y2j	rumen	GCA_017432565	Bacteria	Bacillota_A	Clostridia	Lachnospirales	Lachnospiraceae	CAG-791	CAG-791_sp017432565	GCA_017432565-GCA_017432565___1007	85.4	96	14	0	1	96	382	477	1.2e-59	190
2	ASV_klm_adc	rumen	SPIREOTU_01459056	Bacteria	Bacillota_A	Clostridia	Christensenellales	CAG-138	RUG472		SPIREOTU_01459056-SPIREOTU_01459056___852	90.4	94	9	0	1	94	391	484	2.78e-64	199
2	ASV_km6_lcs	rumen	SPIREOTU_02512376	Bacteria	Bacillota_A	Clostridia	Oscillospirales	Oscillospiraceae	Faecousia		SPIREOTU_02512376-SPIREOTU_02512376___333	93.6	94	6	0	1	94	391	484	7.65e-64	201
2	ASV_knv_ij7	rumen	GCA_017519685	Bacteria	Bacillota_A	Clostridia	Oscillospirales	Acutalibacteraceae	CAG-177	CAG-177_sp017519685	GCA_017519685-GCA_017519685___1785	100	96	0	0	1	96	271	366	1.38e-66	206
2	ASV_kpm_f21	rumen	GCA_017448145	Bacteria	Bacillota_A	Clostridia	Oscillospirales	Oscillospiraceae	Vescimonas	Vescimonas_sp017448145	GCA_017448145-GCA_017448145___1285	92.6	94	7	0	1	94	391	484	5.69e-63	199
2	ASV_kru_nmf	rumen	SPIREOTU_01724825	Bacteria	Bacillota_A	Clostridia	Oscillospirales	Acutalibacteraceae	UBA6857		SPIREOTU_01724825-SPIREOTU_01724825___1291	100	96	0	0	1	96	311	406	2.03e-68	212
2	ASV_kso_abr	rumen	GCA_902774015	Bacteria	Bacillota_A	Clostridia	Oscillospirales	Oscillospiraceae	Limivicinus	Limivicinus_sp902774015	GCA_902774015-GCA_902774015___1334	100	94	0	0	1	94	393	486	2.61e-66	207
2	ASV_kuv_75u	rumen	GCA_902772935	Bacteria	Bacillota_A	Clostridia	Oscillospirales	Acutalibacteraceae	UBA6857	UBA6857_sp902772935	GCA_902772935-GCA_902772935___149	93.8	96	6	0	1	96	397	492	1.98e-64	203
2	ASV_l0x_1q1	rumen	GCA_017450325	Bacteria	Bacillota_I	Bacilli_A	RFN20	CAG-826	Enteromonas	Enteromonas_sp017450325	GCA_017450325-GCA_017450325___222	97.9	95	2	0	1	95	385	479	6.55e-67	209
2	ASV_l2i_v6q	rumen	GCA_902790375	Bacteria	Bacillota_A	Clostridia	Oscillospirales	Oscillospiraceae	Limivicinus	Limivicinus_sp902790375	GCA_902790375-GCA_902790375___2270	98.9	94	1	0	1	94	392	485	7.25e-67	209
2	ASV_l30_s9j	rumen	SPIREOTU_01724825	Bacteria	Bacillota_A	Clostridia	Oscillospirales	Acutalibacteraceae	UBA6857		SPIREOTU_01724825-SPIREOTU_01724825___1291	96.9	96	3	0	1	96	311	406	6.02e-67	208
2	ASV_l3f_ysy	rumen	SPIREOTU_02401735	Bacteria	Bacillota_A	Clostridia	Oscillospirales	Oscillospiraceae	Limivicinus		SPIREOTU_02401735-SPIREOTU_02401735___873	94.7	94	5	0	1	94	393	486	2.12e-63	200
2	ASV_l41_r8z	rumen	GCA_902789745	Bacteria	Bacillota_A	Clostridia	Oscillospirales	Oscillospiraceae	Limivicinus	Limivicinus_sp902789745	GCA_902789745-GCA_902789745___344	93.5	93	6	0	1	93	192	284	2.72e-64	198
2	ASV_l48_rz2	rumen	GEMOTU_08007	Bacteria	Bacillota_A	Clostridia	Peptostreptococcales	Anaerovoracaceae	RGIG7041		GEMOTU_08007-GEMOTU_08007___565	97.9	96	2	0	1	96	393	488	2.93e-66	207
2	ASV_l4s_mus	rumen	GCA_946623775	Bacteria	Bacillota_I	Bacilli_A	RFN20	CAG-826	Enteromonas	Enteromonas_sp946623775	GCA_946623775-GCA_946623775___184	98.9	95	1	0	1	95	386	480	6.77e-67	209
2	ASV_l4x_mev	rumen	GCA_902771745	Bacteria	Bacillota_I	Bacilli_A	RFN20	CAG-288	Enterosoma	Enterosoma_sp902771745	GCA_902771745-GCA_902771745___101	87.4	95	12	0	1	95	386	480	8.22e-62	196
2	ASV_l5e_388	rumen	GCA_017450325	Bacteria	Bacillota_I	Bacilli_A	RFN20	CAG-826	Enteromonas	Enteromonas_sp017450325	GCA_017450325-GCA_017450325___222	96.8	95	3	0	1	95	385	479	9.17e-67	209
2	ASV_l75_ahn	rumen	GCA_017519685	Bacteria	Bacillota_A	Clostridia	Oscillospirales	Acutalibacteraceae	CAG-177	CAG-177_sp017519685	GCA_017519685-GCA_017519685___1785	100	96	0	0	1	96	271	366	1.38e-66	206
2	ASV_l8t_ze7	rumen	SPIREOTU_01459056	Bacteria	Bacillota_A	Clostridia	Christensenellales	CAG-138	RUG472		SPIREOTU_01459056-SPIREOTU_01459056___852	95.7	94	4	0	1	94	391	484	9.2e-66	203
2	ASV_l9n_8l3	rumen	GCA_017438305	Bacteria	Bacillota_A	Clostridia	Lachnospirales	Lachnospiraceae	UBA1267	UBA1267_sp017438305	GCA_017438305-GCA_017438305___201	97.9	96	2	0	1	96	418	513	1.32e-64	204
2	ASV_ldk_b8r	rumen	GCA_017470005	Bacteria	Bacillota_I	Bacilli_A	RFN20	CAG-288	Enterosoma	Enterosoma_sp017470005	GCA_017470005-GCA_017470005___408	90.5	95	9	0	1	95	386	480	4.06e-63	199
2	ASV_ldo_tjn	rumen	GCA_030530095	Bacteria	Bacillota_A	Clostridia	Oscillospirales	Acutalibacteraceae	Fimenecus	Fimenecus_sp030530095	GCA_030530095-GCA_030530095___1436	97.9	96	2	0	1	96	395	490	3.02e-66	207
2	ASV_lih_r54	rumen	SPIREOTU_00309090	Bacteria	Bacillota_A	Clostridia	Christensenellales	CAG-138	RUG472		SPIREOTU_00309090-SPIREOTU_00309090___1079	98.9	94	1	0	1	94	348	441	1.84e-65	204
2	ASV_llr_9zq	rumen	GCA_024689505	Bacteria	Bacillota_A	Clostridia	Lachnospirales	Bianqueaceae	RUG159	RUG159_sp024689505	GCA_024689505-GCA_024689505___552	93.8	96	6	0	1	96	357	452	1.16e-59	189
2	ASV_lp6_b17	rumen	GCA_947167125	Bacteria	Bacillota_I	Bacilli_A	Erysipelotrichales	Erysipelotrichaceae	Bulleidia	Bulleidia_sp947167125	GCA_947167125-GCA_947167125___2178	80.2	96	19	0	1	96	386	481	1.43e-55	179
2	ASV_lpa_5z6	rumen	SPIREOTU_01683845	Bacteria	Bacillota_A	Clostridia	Oscillospirales	Acutalibacteraceae	UBA1425		SPIREOTU_01683845-SPIREOTU_01683845___549	90.6	96	9	0	1	96	179	274	4.08e-64	197
2	ASV_lpp_gr0	rumen	SPIREOTU_02401735	Bacteria	Bacillota_A	Clostridia	Oscillospirales	Oscillospiraceae	Limivicinus		SPIREOTU_02401735-SPIREOTU_02401735___873	96.8	94	3	0	1	94	393	486	7.13e-66	206
2	ASV_lr7_e3p	rumen	GCA_017404265	Bacteria	Bacillota_A	Clostridia	Peptostreptococcales	Anaerovoracaceae	RUG099	RUG099_sp017404265	GCA_017404265-GCA_017404265___614	87.5	96	12	0	1	96	381	476	4.32e-58	186
2	ASV_ls9_oo9	rumen	GCA_017438305	Bacteria	Bacillota_A	Clostridia	Lachnospirales	Lachnospiraceae	UBA1267	UBA1267_sp017438305	GCA_017438305-GCA_017438305___201	96.9	96	3	0	1	96	418	513	6.9e-64	202
2	ASV_lsi_oer	rumen	GCA_900317905	Bacteria	Bacillota_A	Clostridia	Oscillospirales	Oscillospiraceae	CAG-103	CAG-103_sp900317905	GCA_900317905-GCA_900317905___573	91.5	94	8	0	1	94	388	481	3.93e-62	196
2	ASV_luo_hm9	rumen	SPIREOTU_01459056	Bacteria	Bacillota_A	Clostridia	Christensenellales	CAG-138	RUG472		SPIREOTU_01459056-SPIREOTU_01459056___852	94.7	94	5	0	1	94	391	484	7.12e-65	201
2	ASV_luv_fiz	rumen	GCA_017434855	Bacteria	Bacillota_A	Clostridia	Oscillospirales	Acutalibacteraceae	UBA6857	UBA6857_sp017434855	GCA_017434855-GCA_017434855___1986	100	96	0	0	1	96	397	492	1.33e-67	211
2	ASV_lvk_tg5	rumen	GCA_902801295	Bacteria	Bacillota_A	Clostridia	Oscillospirales	Oscillospiraceae	Limivicinus	Limivicinus_sp902801295	GCA_902801295-GCA_902801295___1913	92.6	94	7	0	1	94	392	485	4.16e-62	196
2	ASV_lyx_ga1	rumen	GCA_017519685	Bacteria	Bacillota_A	Clostridia	Oscillospirales	Acutalibacteraceae	CAG-177	CAG-177_sp017519685	GCA_017519685-GCA_017519685___1785	100	96	0	0	1	96	271	366	1.38e-66	206
2	ASV_m15_uj8	rumen	GCA_017470005	Bacteria	Bacillota_I	Bacilli_A	RFN20	CAG-288	Enterosoma	Enterosoma_sp017470005	GCA_017470005-GCA_017470005___408	89.5	95	10	0	1	95	386	480	3.12e-61	194
2	ASV_m3f_g5i	rumen	SPIREOTU_00534913	Bacteria	Bacillota_A	Clostridia	Oscillospirales	Oscillospiraceae	Limivicinus		SPIREOTU_00534913-SPIREOTU_00534913___403	100	94	0	0	1	94	393	486	9.37e-67	209
2	ASV_m5h_vvm	rumen	GCA_017412585	Bacteria	Bacillota_A	Clostridia	Oscillospirales	Oscillospiraceae	Vescimonas	Vescimonas_sp017412585	GCA_017412585-GCA_017412585___1129	95.7	94	4	0	1	94	391	484	1.43e-64	203
2	ASV_m8p_2dm	rumen	GCA_902783755	Bacteria	Bacillota_A	Clostridia	Oscillospirales	CAG-272	UMGS1696	UMGS1696_sp902783755	GCA_902783755-GCA_902783755___504	100	94	0	0	1	94	391	484	9.07e-68	211
2	ASV_m9s_8m5	rumen	GCA_902782845	Bacteria	Bacillota_A	Clostridia	Oscillospirales	Acutalibacteraceae	RUG806	RUG806_sp902782845	GCA_902782845-GCA_902782845___413	93.8	96	6	0	1	96	396	491	2.02e-62	197
2	ASV_mal_w5o	rumen	GCA_016290665	Bacteria	Bacillota_A	Clostridia	Oscillospirales	Acutalibacteraceae	UBA6857	UBA6857_sp016290665	GCA_016290665-GCA_016290665___2042	100	96	0	0	1	96	397	492	3.42e-67	210
2	ASV_mb6_eie	rumen	GCA_947168655	Bacteria	Bacillota_A	Clostridia	Oscillospirales	Oscillospiraceae	Vescimonas	Vescimonas_sp947168655	GCA_947168655-GCA_947168655___1052	95.7	94	4	0	1	94	392	485	3.53e-66	207
2	ASV_mbb_3nj	rumen	GCA_900319635	Bacteria	Bacillota_A	Clostridia	Oscillospirales	Oscillospiraceae	Limivicinus	Limivicinus_sp900319635	GCA_900319635-GCA_900319635___1691	100	94	0	0	1	94	391	484	1.72e-67	211
2	ASV_mdw_lg0	rumen	GCA_017450325	Bacteria	Bacillota_I	Bacilli_A	RFN20	CAG-826	Enteromonas	Enteromonas_sp017450325	GCA_017450325-GCA_017450325___222	96.8	95	3	0	1	95	385	479	2.51e-66	207
2	ASV_me3_bt6	rumen	GCA_017458085	Bacteria	Bacillota_A	Clostridia	Oscillospirales	Oscillospiraceae	Limivicinus	Limivicinus_sp017458085	GCA_017458085-GCA_017458085___1140	93.6	94	6	0	1	94	393	486	4.16e-64	202
2	ASV_mgh_eek	rumen	GCA_017443805	Bacteria	Bacillota_A	Clostridia	Oscillospirales	Acutalibacteraceae	RUG806	RUG806_sp017443805	GCA_017443805-GCA_017443805___694	93.8	96	6	0	1	96	396	491	5.41e-63	199
2	ASV_mgv_uh4	rumen	GCA_900319635	Bacteria	Bacillota_A	Clostridia	Oscillospirales	Oscillospiraceae	Limivicinus	Limivicinus_sp900319635	GCA_900319635-GCA_900319635___1691	97.9	94	2	0	1	94	391	484	1.81e-66	208
2	ASV_mhu_bpp	rumen	GCA_017552845	Bacteria	Bacillota_A	Clostridia	Oscillospirales	Acutalibacteraceae	CAG-177	CAG-177_sp017552845	GCA_017552845-GCA_017552845___783	99	96	1	0	1	96	395	490	4.35e-66	207
2	ASV_ml3_ytk	rumen	GCA_024687185	Bacteria	Bacillota_I	Bacilli_A	RFN20	CAG-826	Enteromonas	Enteromonas_sp024687185	GCA_024687185-GCA_024687185___895	91.6	95	8	0	1	95	386	480	8.04e-63	198
2	ASV_mnb_84f	rumen	GCA_900320285	Bacteria	Bacillota_A	Clostridia	Peptostreptococcales	Anaerovoracaceae	RUG099	RUG099_sp900320285	GCA_900320285-GCA_900320285___666	98.9	94	1	0	1	94	388	481	1.61e-68	213
2	ASV_mne_qbd	rumen	GCA_024697655	Bacteria	Bacillota_A	Clostridia	Peptostreptococcales	Anaerovoracaceae	RUG13615	RUG13615_sp024697655	GCA_024697655-GCA_024697655___1270	89.6	96	10	0	1	96	389	484	1.32e-59	190
2	ASV_mp6_ir0	rumen	GCA_946183085	Bacteria	Bacillota_I	Bacilli_A	RFN20	CAG-826	Enteromonas	Enteromonas_sp946183085	GCA_946183085-GCA_946183085___544	100	95	0	0	1	95	385	479	2.27e-68	213
2	ASV_mpa_t79	rumen	SPIREOTU_01459056	Bacteria	Bacillota_A	Clostridia	Christensenellales	CAG-138	RUG472		SPIREOTU_01459056-SPIREOTU_01459056___852	90.4	94	9	0	1	94	391	484	2.78e-64	199
2	ASV_mq7_3k2	rumen	GCA_902771745	Bacteria	Bacillota_I	Bacilli_A	RFN20	CAG-288	Enterosoma	Enterosoma_sp902771745	GCA_902771745-GCA_902771745___101	85.3	95	14	0	1	95	386	480	4.49e-60	191
2	ASV_mrd_x4s	rumen	GCA_024689505	Bacteria	Bacillota_A	Clostridia	Lachnospirales	Bianqueaceae	RUG159	RUG159_sp024689505	GCA_024689505-GCA_024689505___552	93.8	96	6	0	1	96	357	452	3.06e-60	191
2	ASV_msu_wtg	rumen	GCA_030531585	Bacteria	Bacillota_A	Clostridia	Oscillospirales	Oscillospiraceae	Limivicinus	Limivicinus_sp030531585	GCA_030531585-GCA_030531585___1915	97.9	94	2	0	1	94	392	485	3.75e-65	204
2	ASV_muq_bje	rumen	GCA_024687185	Bacteria	Bacillota_I	Bacilli_A	RFN20	CAG-826	Enteromonas	Enteromonas_sp024687185	GCA_024687185-GCA_024687185___895	91.6	95	8	0	1	95	386	480	8.04e-63	198
2	ASV_mvf_59q	rumen	GCA_902774035	Bacteria	Bacillota_A	Clostridia	Oscillospirales	Acutalibacteraceae	UBA6857	UBA6857_sp902774035	GCA_902774035-GCA_902774035___1758	93.8	96	6	0	1	96	397	492	5.38e-64	202
2	ASV_n22_m6y	rumen	GCA_017552845	Bacteria	Bacillota_A	Clostridia	Oscillospirales	Acutalibacteraceae	CAG-177	CAG-177_sp017552845	GCA_017552845-GCA_017552845___783	100	96	0	0	1	96	395	490	1.14e-66	209
2	ASV_n2c_hz4	rumen	GCA_017438845	Bacteria	Bacillota_A	Clostridia	Oscillospirales	Acutalibacteraceae	Fimenecus	Fimenecus_sp017438845	GCA_017438845-GCA_017438845___289	91.7	96	8	0	1	96	396	491	1e-60	193
2	ASV_n3d_qmn	rumen	GCA_946547105	Bacteria	Bacillota_A	Clostridia	Oscillospirales	Oscillospiraceae	Limivicinus	Limivicinus_sp946547105	GCA_946547105-GCA_946547105___282	86.2	94	13	0	1	94	392	485	2.18e-61	194
2	ASV_n3t_2ia	rumen	GCA_900317905	Bacteria	Bacillota_A	Clostridia	Oscillospirales	Oscillospiraceae	CAG-103	CAG-103_sp900317905	GCA_900317905-GCA_900317905___573	92.6	94	7	0	1	94	388	481	3.78e-63	199
2	ASV_n3w_fa5	rumen	GCA_017626815	Bacteria	Bacillota_I	Bacilli_A	RFN20	CAG-826	Enteromonas	Enteromonas_sp017626815	GCA_017626815-GCA_017626815___97	86.3	95	13	0	1	95	385	479	3.08e-61	194
2	ASV_n40_e1h	rumen	SPIREOTU_00534913	Bacteria	Bacillota_A	Clostridia	Oscillospirales	Oscillospiraceae	Limivicinus		SPIREOTU_00534913-SPIREOTU_00534913___403	92.6	94	7	0	1	94	393	486	1.07e-63	201
2	ASV_n44_325	rumen	GCA_900316745	Bacteria	Bacillota_A	Clostridia	Oscillospirales	Oscillospiraceae	CAG-103	CAG-103_sp900316745	GCA_900316745-GCA_900316745___1401	91.5	94	8	0	1	94	384	477	7.6e-63	198
2	ASV_n56_ac7	rumen	GCA_017519685	Bacteria	Bacillota_A	Clostridia	Oscillospirales	Acutalibacteraceae	CAG-177	CAG-177_sp017519685	GCA_017519685-GCA_017519685___1785	100	96	0	0	1	96	271	366	1.38e-66	206
2	ASV_n6b_nn6	rumen	GCA_902761665	Bacteria	Bacillota_A	Clostridia	Lachnospirales	Lachnospiraceae	UBA6987	UBA6987_sp902761665	GCA_902761665-GCA_902761665___308	100	94	0	0	1	94	393	486	7.84e-67	209
2	ASV_n9v_j30	rumen	GCA_902778285	Bacteria	Bacillota_A	Clostridia	Oscillospirales	Oscillospiraceae	Limivicinus	Limivicinus_sp902778285	GCA_902778285-GCA_902778285___1482	96.8	94	3	0	1	94	393	486	7.34e-65	204
2	ASV_na7_i9b	rumen	SPIREOTU_00527566	Bacteria	Bacillota_A	Clostridia	Christensenellales	CAG-138	UBA3792		SPIREOTU_00527566-SPIREOTU_00527566___1702	92.6	94	7	0	1	94	389	482	2.12e-61	194
2	ASV_naq_tlr	rumen	GCA_902761665	Bacteria	Bacillota_A	Clostridia	Lachnospirales	Lachnospiraceae	UBA6987	UBA6987_sp902761665	GCA_902761665-GCA_902761665___308	98.9	94	1	0	1	94	393	486	8.19e-66	206
2	ASV_ncq_tbj	rumen	GCA_902789745	Bacteria	Bacillota_A	Clostridia	Oscillospirales	Oscillospiraceae	Limivicinus	Limivicinus_sp902789745	GCA_902789745-GCA_902789745___344	100	94	0	0	1	94	192	285	4.55e-69	210
2	ASV_ncu_jmw	rumen	GCA_023665085	Bacteria	Bacillota_A	Clostridia	Oscillospirales	Acutalibacteraceae	Eubacterium_R	Eubacterium_R_sp023665085	GCA_023665085-GCA_023665085___1040	92.7	96	7	0	1	96	395	490	9.28e-63	198
2	ASV_ndp_p0s	rumen	GCA_946186375	Bacteria	Bacillota_A	Clostridia	Oscillospirales	Oscillospiraceae	Limivicinus	Limivicinus_sp946186375	GCA_946186375-GCA_946186375___1248	95.7	93	4	0	1	93	391	483	3.8e-64	202
2	ASV_nlb_8gt	rumen	GCA_017470005	Bacteria	Bacillota_I	Bacilli_A	RFN20	CAG-288	Enterosoma	Enterosoma_sp017470005	GCA_017470005-GCA_017470005___408	90.5	95	9	0	1	95	386	480	4.06e-63	199
2	ASV_nlf_9b2	rumen	GCA_017552845	Bacteria	Bacillota_A	Clostridia	Oscillospirales	Acutalibacteraceae	CAG-177	CAG-177_sp017552845	GCA_017552845-GCA_017552845___783	100	96	0	0	1	96	395	490	1.14e-66	209
2	ASV_nlh_enb	rumen	SPIREOTU_01683845	Bacteria	Bacillota_A	Clostridia	Oscillospirales	Acutalibacteraceae	UBA1425		SPIREOTU_01683845-SPIREOTU_01683845___549	92.7	96	7	0	1	96	179	274	5.2e-65	200
2	ASV_nm7_hz4	rumen	GCA_902801295	Bacteria	Bacillota_A	Clostridia	Oscillospirales	Oscillospiraceae	Limivicinus	Limivicinus_sp902801295	GCA_902801295-GCA_902801295___1913	91.5	94	8	0	1	94	392	485	3.86e-64	202
2	ASV_no2_7fu	rumen	GCA_017552845	Bacteria	Bacillota_A	Clostridia	Oscillospirales	Acutalibacteraceae	CAG-177	CAG-177_sp017552845	GCA_017552845-GCA_017552845___783	100	96	0	0	1	96	395	490	1.14e-66	209
2	ASV_nq0_83h	rumen	GCA_016290665	Bacteria	Bacillota_A	Clostridia	Oscillospirales	Acutalibacteraceae	UBA6857	UBA6857_sp016290665	GCA_016290665-GCA_016290665___2042	99	96	1	0	1	96	397	492	9.35e-67	209
2	ASV_nr1_l3f	rumen	GCA_902789745	Bacteria	Bacillota_A	Clostridia	Oscillospirales	Oscillospiraceae	Limivicinus	Limivicinus_sp902789745	GCA_902789745-GCA_902789745___344	100	94	0	0	1	94	192	285	4.55e-69	210
2	ASV_nra_z3g	rumen	GCA_017450325	Bacteria	Bacillota_I	Bacilli_A	RFN20	CAG-826	Enteromonas	Enteromonas_sp017450325	GCA_017450325-GCA_017450325___222	95.8	95	4	0	1	95	385	479	1.88e-65	205
2	ASV_ns5_n90	rumen	SPIREOTU_01683845	Bacteria	Bacillota_A	Clostridia	Oscillospirales	Acutalibacteraceae	UBA1425		SPIREOTU_01683845-SPIREOTU_01683845___549	89.6	96	10	0	1	96	179	274	2.27e-63	196
2	ASV_nty_9tg	rumen	SPIREOTU_01701415	Bacteria	Bacillota_A	Clostridia	Peptostreptococcales	Anaerovoracaceae	RUG099		SPIREOTU_01701415-SPIREOTU_01701415___135	90.4	94	9	0	1	94	388	481	7.26e-63	195
2	ASV_nu1_bil	rumen	GCA_002449955	Bacteria	Bacillota_A	Clostridia	Lachnospirales	Lachnospiraceae	UBA6987	UBA6987_sp002449955	GCA_002449955-GCA_002449955___1158	94.7	94	5	0	1	94	392	485	3.08e-65	205
2	ASV_nuw_p02	rumen	GCA_902772935	Bacteria	Bacillota_A	Clostridia	Oscillospirales	Acutalibacteraceae	UBA6857	UBA6857_sp902772935	GCA_902772935-GCA_902772935___149	94.8	96	5	0	1	96	397	492	3.72e-65	205
2	ASV_nxt_908	rumen	GCA_900319635	Bacteria	Bacillota_A	Clostridia	Oscillospirales	Oscillospiraceae	Limivicinus	Limivicinus_sp900319635	GCA_900319635-GCA_900319635___1691	93.6	94	6	0	1	94	391	484	5.17e-65	204
2	ASV_nyp_cg1	rumen	GCA_902801295	Bacteria	Bacillota_A	Clostridia	Oscillospirales	Oscillospiraceae	Limivicinus	Limivicinus_sp902801295	GCA_902801295-GCA_902801295___1913	92.6	94	7	0	1	94	392	485	1.13e-61	195
2	ASV_nzf_204	rumen	GCA_017544665	Bacteria	Bacillota_A	Clostridia	Oscillospirales	Acutalibacteraceae	UBA6857	UBA6857_sp017544665	GCA_017544665-GCA_017544665___111	99	96	1	0	1	96	397	492	1.25e-67	211
2	ASV_o1y_frz	rumen	GCA_947168655	Bacteria	Bacillota_A	Clostridia	Oscillospirales	Oscillospiraceae	Vescimonas	Vescimonas_sp947168655	GCA_947168655-GCA_947168655___1052	96.8	94	3	0	1	94	392	485	3.53e-66	207
2	ASV_o4e_ft7	rumen	GCA_002371215	Bacteria	Bacillota_A	Clostridia	Oscillospirales	Acutalibacteraceae	Eubacterium_R	Eubacterium_R_sp002371215	GCA_002371215-GCA_002371215___829	95.8	96	4	0	1	96	392	487	2.83e-65	205
2	ASV_o4t_v6p	rumen	GCA_900319345	Bacteria	Bacillota_A	Clostridia	Christensenellales	CAG-138	RUG472	RUG472_sp900319345	GCA_900319345-GCA_900319345___648	98.9	94	1	0	1	94	391	484	1.29e-66	208
2	ASV_o8v_xy1	rumen	GCA_017432565	Bacteria	Bacillota_A	Clostridia	Lachnospirales	Lachnospiraceae	CAG-791	CAG-791_sp017432565	GCA_017432565-GCA_017432565___1007	86.5	96	13	0	1	96	382	477	3.18e-60	191
2	ASV_o8y_fz6	rumen	GCA_902765595	Bacteria	Bacillota_A	Clostridia	Oscillospirales	Oscillospiraceae	Limivicinus	Limivicinus_sp002350825	GCA_902765595-GCA_902765595___241	100	94	0	0	1	94	391	484	8.78e-68	211
2	ASV_o9g_iyv	rumen	GCA_900321595	Bacteria	Bacillota_A	Clostridia	Oscillospirales	Acutalibacteraceae	UBA1081	UBA1081_sp900321595	GCA_900321595-GCA_900321595___1516	95.8	96	4	0	1	96	403	498	3.63e-66	207
2	ASV_obm_eax	rumen	SPIREOTU_01698551	Bacteria	Bacillota_A	Clostridia	Oscillospirales	Oscillospiraceae	CAG-103		SPIREOTU_01698551-SPIREOTU_01698551___74	98.9	95	1	0	1	95	388	482	3.4e-67	210
2	ASV_oby_lqg	rumen	GCA_017470005	Bacteria	Bacillota_I	Bacilli_A	RFN20	CAG-288	Enterosoma	Enterosoma_sp017470005	GCA_017470005-GCA_017470005___408	90.5	95	9	0	1	95	386	480	4.06e-63	199
2	ASV_ocj_mx0	rumen	GCA_902789745	Bacteria	Bacillota_A	Clostridia	Oscillospirales	Oscillospiraceae	Limivicinus	Limivicinus_sp902789745	GCA_902789745-GCA_902789745___344	91.5	94	8	0	1	94	192	285	3.83e-64	197
2	ASV_of2_pug	rumen	GCA_902789745	Bacteria	Bacillota_A	Clostridia	Oscillospirales	Oscillospiraceae	Limivicinus	Limivicinus_sp902789745	GCA_902789745-GCA_902789745___344	97.9	94	2	0	1	94	192	285	5.06e-68	207
2	ASV_ogi_d36	rumen	GCA_015066635	Bacteria	Bacillota_A	Clostridia	Oscillospirales	Acutalibacteraceae	Fimenecus	Fimenecus_sp015066635	GCA_015066635-GCA_015066635___1118	92.7	96	7	0	1	96	426	521	3.92e-61	194
2	ASV_oj3_h3s	rumen	SPIREOTU_00534913	Bacteria	Bacillota_A	Clostridia	Oscillospirales	Oscillospiraceae	Limivicinus		SPIREOTU_00534913-SPIREOTU_00534913___403	100	94	0	0	1	94	393	486	9.37e-67	209
2	ASV_ojk_oxm	rumen	GCA_017552845	Bacteria	Bacillota_A	Clostridia	Oscillospirales	Acutalibacteraceae	CAG-177	CAG-177_sp017552845	GCA_017552845-GCA_017552845___783	99	96	1	0	1	96	395	490	4.35e-66	207
2	ASV_ok8_d4e	rumen	GCA_017404265	Bacteria	Bacillota_A	Clostridia	Peptostreptococcales	Anaerovoracaceae	RUG099	RUG099_sp017404265	GCA_017404265-GCA_017404265___614	87.5	96	12	0	1	96	381	476	1.14e-58	187
2	ASV_oky_eka	rumen	GCA_902790375	Bacteria	Bacillota_A	Clostridia	Oscillospirales	Oscillospiraceae	Limivicinus	Limivicinus_sp902790375	GCA_902790375-GCA_902790375___2270	100	94	0	0	1	94	392	485	1.89e-67	211
2	ASV_omy_98j	rumen	GCA_947164825	Bacteria	Bacillota_A	Clostridia	Oscillospirales	Oscillospiraceae	Faecousia	Faecousia_sp947164825	GCA_947164825-GCA_947164825___629	97.8	93	2	0	1	93	392	484	1.33e-66	208
2	ASV_ooi_9k0	rumen	SPIREOTU_01683845	Bacteria	Bacillota_A	Clostridia	Oscillospirales	Acutalibacteraceae	UBA1425		SPIREOTU_01683845-SPIREOTU_01683845___549	94.8	96	5	0	1	96	179	274	1.03e-64	199
2	ASV_op1_gmz	rumen	SPIREOTU_01459056	Bacteria	Bacillota_A	Clostridia	Christensenellales	CAG-138	RUG472		SPIREOTU_01459056-SPIREOTU_01459056___852	90.4	94	9	0	1	94	391	484	2.78e-64	199
2	ASV_opa_136	rumen	SPIREOTU_00525237	Bacteria	Bacillota_A	Clostridia	Oscillospirales	Oscillospiraceae	Vescimonas		SPIREOTU_00525237-SPIREOTU_00525237___1149	92.5	93	7	0	1	93	375	467	3.6e-62	196
2	ASV_oqo_row	rumen	SPIREOTU_01707165	Bacteria	Bacillota_A	Clostridia	Oscillospirales	Oscillospiraceae	Limivicinus		SPIREOTU_01707165-SPIREOTU_01707165___927	93.6	94	6	0	1	94	392	485	2.13e-64	202
2	ASV_ord_kh5	rumen	SPIREOTU_02510798	Bacteria	Bacillota_A	Clostridia	Oscillospirales	Oscillospiraceae	Limivicinus		SPIREOTU_02510798-SPIREOTU_02510798___1319	88.2	93	11	0	1	93	391	483	4.37e-60	191
2	ASV_ori_h1y	rumen	SPIREOTU_02525457	Bacteria	Bacillota_A	Clostridia	Oscillospirales	Oscillospiraceae	Limivicinus		SPIREOTU_02525457-SPIREOTU_02525457___899	90.4	94	9	0	1	94	392	485	2.94e-62	197
2	ASV_osf_k1r	rumen	GCA_947169815	Bacteria	Bacillota_A	Clostridia	Oscillospirales	Acutalibacteraceae	Eubacterium_R	Eubacterium_R_sp947169815	GCA_947169815-GCA_947169815___713	94.8	96	5	0	1	96	397	492	3.48e-62	197
2	ASV_osp_3ta	rumen	GCA_017552845	Bacteria	Bacillota_A	Clostridia	Oscillospirales	Acutalibacteraceae	CAG-177	CAG-177_sp017552845	GCA_017552845-GCA_017552845___783	100	96	0	0	1	96	395	490	1.14e-66	209
2	ASV_otj_vtz	rumen	GCA_902786465	Bacteria	Bacillota_A	Clostridia	Christensenellales	CAG-138	RUG472	RUG472_sp902786465	GCA_902786465-GCA_902786465___4	100	94	0	0	1	94	391	484	3.53e-66	207
2	ASV_oto_05q	rumen	GCA_015066525	Bacteria	Bacillota_A	Clostridia	Oscillospirales	Acutalibacteraceae	Eubacterium_R	Eubacterium_R_sp015066525	GCA_015066525-GCA_015066525___1391	94.8	96	5	0	1	96	403	498	2.42e-66	205
2	ASV_oxd_fvr	rumen	GCA_017519685	Bacteria	Bacillota_A	Clostridia	Oscillospirales	Acutalibacteraceae	CAG-177	CAG-177_sp017519685	GCA_017519685-GCA_017519685___1785	97.9	96	2	0	1	96	271	366	5.39e-66	204
2	ASV_ozv_w0j	rumen	GCA_002449955	Bacteria	Bacillota_A	Clostridia	Lachnospirales	Lachnospiraceae	UBA6987	UBA6987_sp002449955	GCA_002449955-GCA_002449955___1158	88.3	94	11	0	1	94	392	485	1.91e-59	189
2	ASV_p2l_f6b	rumen	GCA_017470005	Bacteria	Bacillota_I	Bacilli_A	RFN20	CAG-288	Enterosoma	Enterosoma_sp017470005	GCA_017470005-GCA_017470005___408	90.5	95	9	0	1	95	386	480	4.06e-63	199
2	ASV_p3u_fqj	rumen	GCA_017450325	Bacteria	Bacillota_I	Bacilli_A	RFN20	CAG-826	Enteromonas	Enteromonas_sp017450325	GCA_017450325-GCA_017450325___222	91.8	73	6	0	1	73	407	479	3.44e-46	152
2	ASV_p7a_tra	rumen	GCA_017450325	Bacteria	Bacillota_I	Bacilli_A	RFN20	CAG-826	Enteromonas	Enteromonas_sp017450325	GCA_017450325-GCA_017450325___222	96.8	95	3	0	1	95	385	479	2.51e-66	207
2	ASV_p80_r7z	rumen	SPIREOTU_01698551	Bacteria	Bacillota_A	Clostridia	Oscillospirales	Oscillospiraceae	CAG-103		SPIREOTU_01698551-SPIREOTU_01698551___74	92.6	95	7	0	1	95	388	482	2.08e-63	200
2	ASV_p8g_00y	rumen	GCA_017515765	Bacteria	Bacillota_A	Clostridia	Peptostreptococcales	Anaerovoracaceae	Eubacterium_B	Eubacterium_B_sp017515765	GCA_017515765-GCA_017515765___185	100	96	0	0	1	96	409	504	9.5e-67	209
2	ASV_pbq_wwl	rumen	SPIREOTU_02525457	Bacteria	Bacillota_A	Clostridia	Oscillospirales	Oscillospiraceae	Limivicinus		SPIREOTU_02525457-SPIREOTU_02525457___899	93.6	94	6	0	1	94	392	485	9.52e-66	206
2	ASV_pcs_rnu	rumen	GCA_030530095	Bacteria	Bacillota_A	Clostridia	Oscillospirales	Acutalibacteraceae	Fimenecus	Fimenecus_sp030530095	GCA_030530095-GCA_030530095___1436	89.6	96	10	0	1	96	395	490	2.53e-62	197
2	ASV_pgs_wtz	rumen	GCA_017458085	Bacteria	Bacillota_A	Clostridia	Oscillospirales	Oscillospiraceae	Limivicinus	Limivicinus_sp017458085	GCA_017458085-GCA_017458085___1140	93.6	94	6	0	1	94	393	486	4.16e-64	202
2	ASV_pgx_lmc	rumen	GCA_024697655	Bacteria	Bacillota_A	Clostridia	Peptostreptococcales	Anaerovoracaceae	RUG13615	RUG13615_sp024697655	GCA_024697655-GCA_024697655___1270	96.9	96	3	0	1	96	389	484	3.17e-63	199
2	ASV_ph3_5di	rumen	SPIREOTU_01724825	Bacteria	Bacillota_A	Clostridia	Oscillospirales	Acutalibacteraceae	UBA6857		SPIREOTU_01724825-SPIREOTU_01724825___1291	99	96	1	0	1	96	311	406	2.84e-68	211
2	ASV_ph9_6wt	rumen	GCA_024687185	Bacteria	Bacillota_I	Bacilli_A	RFN20	CAG-826	Enteromonas	Enteromonas_sp024687185	GCA_024687185-GCA_024687185___895	91.6	95	8	0	1	95	386	480	8.04e-63	198
2	ASV_phv_6os	rumen	GCA_030530095	Bacteria	Bacillota_A	Clostridia	Oscillospirales	Acutalibacteraceae	Fimenecus	Fimenecus_sp030530095	GCA_030530095-GCA_030530095___1436	95.8	96	4	0	1	96	395	490	1.68e-64	203
2	ASV_pil_tl2	rumen	SPIREOTU_01707165	Bacteria	Bacillota_A	Clostridia	Oscillospirales	Oscillospiraceae	Limivicinus		SPIREOTU_01707165-SPIREOTU_01707165___927	97.9	94	2	0	1	94	392	485	3.82e-66	207
2	ASV_pke_k1n	rumen	GCA_905234525	Bacteria	Bacillota_A	Clostridia	Lachnospirales	Lachnospiraceae	RUG191	RUG191_sp905234525	GCA_905234525-GCA_905234525___963	100	96	0	0	1	96	384	479	4.73e-67	209
2	ASV_plh_gx9	rumen	GCA_017626815	Bacteria	Bacillota_I	Bacilli_A	RFN20	CAG-826	Enteromonas	Enteromonas_sp017626815	GCA_017626815-GCA_017626815___97	86.3	95	13	0	1	95	385	479	3.08e-61	194
2	ASV_plp_9c6	rumen	SPIREOTU_01683845	Bacteria	Bacillota_A	Clostridia	Oscillospirales	Acutalibacteraceae	UBA1425		SPIREOTU_01683845-SPIREOTU_01683845___549	93.8	96	6	0	1	96	179	274	2.05e-64	198
2	ASV_pma_0bv	rumen	SPIREOTU_02401735	Bacteria	Bacillota_A	Clostridia	Oscillospirales	Oscillospiraceae	Limivicinus		SPIREOTU_02401735-SPIREOTU_02401735___873	94.7	94	5	0	1	94	393	486	2.12e-63	200
2	ASV_pr2_qa1	rumen	SPIREOTU_02512376	Bacteria	Bacillota_A	Clostridia	Oscillospirales	Oscillospiraceae	Faecousia		SPIREOTU_02512376-SPIREOTU_02512376___333	91.5	94	8	0	1	94	391	484	3.12e-61	194
2	ASV_prq_171	rumen	GCA_002314915	Bacteria	Bacillota_I	Bacilli_A	RFN20	CAG-826	UBA4951	UBA4951_sp002314915	GCA_002314915-GCA_002314915___1404	86.3	95	13	0	1	95	385	479	6.34e-58	185
2	ASV_pu8_jnc	rumen	SPIREOTU_01711019	Bacteria	Bacillota_A	Clostridia	Oscillospirales	Oscillospiraceae	Limivicinus		SPIREOTU_01711019-SPIREOTU_01711019___2283	89.4	94	10	0	1	94	393	486	8.22e-62	196
2	ASV_pva_vhh	rumen	GCA_902786465	Bacteria	Bacillota_A	Clostridia	Christensenellales	CAG-138	RUG472	RUG472_sp902786465	GCA_902786465-GCA_902786465___4	100	94	0	0	1	94	391	484	3.53e-66	207
2	ASV_pwh_123	rumen	GCA_017552845	Bacteria	Bacillota_A	Clostridia	Oscillospirales	Acutalibacteraceae	CAG-177	CAG-177_sp017552845	GCA_017552845-GCA_017552845___783	100	96	0	0	1	96	395	490	1.14e-66	209
2	ASV_q0f_zps	rumen	GCA_017544665	Bacteria	Bacillota_A	Clostridia	Oscillospirales	Acutalibacteraceae	UBA6857	UBA6857_sp017544665	GCA_017544665-GCA_017544665___111	97.9	96	2	0	1	96	397	492	3.42e-67	210
2	ASV_q1e_vvd	rumen	GCA_016285645	Bacteria	Bacillota_A	Clostridia	Oscillospirales	Acutalibacteraceae	CAG-177	CAG-177_sp016285645	GCA_016285645-GCA_016285645___1810	78.1	96	21	0	1	96	395	490	1.57e-52	171
2	ASV_q1r_yyh	rumen	GCA_902774035	Bacteria	Bacillota_A	Clostridia	Oscillospirales	Acutalibacteraceae	UBA6857	UBA6857_sp902774035	GCA_902774035-GCA_902774035___1758	93.8	96	6	0	1	96	397	492	5.38e-64	202
2	ASV_q49_aly	rumen	GCA_946623775	Bacteria	Bacillota_I	Bacilli_A	RFN20	CAG-826	Enteromonas	Enteromonas_sp946623775	GCA_946623775-GCA_946623775___184	98.9	95	1	0	1	95	386	480	1.76e-67	211
2	ASV_q5y_nmz	rumen	SPIREOTU_02401735	Bacteria	Bacillota_A	Clostridia	Oscillospirales	Oscillospiraceae	Limivicinus		SPIREOTU_02401735-SPIREOTU_02401735___873	100	94	0	0	1	94	393	486	1.86e-66	208
2	ASV_q6p_v28	rumen	SPIREOTU_01459056	Bacteria	Bacillota_A	Clostridia	Christensenellales	CAG-138	RUG472		SPIREOTU_01459056-SPIREOTU_01459056___852	95.7	94	4	0	1	94	391	484	1.82e-65	202
2	ASV_q7q_467	rumen	GCA_017552845	Bacteria	Bacillota_A	Clostridia	Oscillospirales	Acutalibacteraceae	CAG-177	CAG-177_sp017552845	GCA_017552845-GCA_017552845___783	100	96	0	0	1	96	395	490	1.14e-66	209
2	ASV_q7t_dbc	rumen	GCA_024697655	Bacteria	Bacillota_A	Clostridia	Peptostreptococcales	Anaerovoracaceae	RUG13615	RUG13615_sp024697655	GCA_024697655-GCA_024697655___1270	90.6	96	9	0	1	96	389	484	1.32e-59	190
2	ASV_qap_c1t	rumen	GCA_902782845	Bacteria	Bacillota_A	Clostridia	Oscillospirales	Acutalibacteraceae	RUG806	RUG806_sp902782845	GCA_902782845-GCA_902782845___413	95.8	96	4	0	1	96	396	491	7.2e-64	201
2	ASV_qav_ziy	rumen	SPIREOTU_02525457	Bacteria	Bacillota_A	Clostridia	Oscillospirales	Oscillospiraceae	Limivicinus		SPIREOTU_02525457-SPIREOTU_02525457___899	90.4	94	9	0	1	94	392	485	2.94e-62	197
2	ASV_qf3_1wp	rumen	GCA_900321595	Bacteria	Bacillota_A	Clostridia	Oscillospirales	Acutalibacteraceae	UBA1081	UBA1081_sp900321595	GCA_900321595-GCA_900321595___1516	96.9	96	3	0	1	96	403	498	1.33e-66	209
2	ASV_qg0_nmv	rumen	SPIREOTU_02525457	Bacteria	Bacillota_A	Clostridia	Oscillospirales	Oscillospiraceae	Limivicinus		SPIREOTU_02525457-SPIREOTU_02525457___899	90.4	94	9	0	1	94	392	485	2.94e-62	197
2	ASV_qg3_4x2	rumen	GCA_017519685	Bacteria	Bacillota_A	Clostridia	Oscillospirales	Acutalibacteraceae	CAG-177	CAG-177_sp017519685	GCA_017519685-GCA_017519685___1785	100	96	0	0	1	96	271	366	1.38e-66	206
2	ASV_qgz_g5e	rumen	GCA_900319345	Bacteria	Bacillota_A	Clostridia	Christensenellales	CAG-138	RUG472	RUG472_sp900319345	GCA_900319345-GCA_900319345___648	98.9	94	1	0	1	94	391	484	4.94e-66	207
2	ASV_qjg_hkj	rumen	GCA_946187035	Bacteria	Bacillota_A	Clostridia	Oscillospirales	Oscillospiraceae	CAG-103	CAG-103_sp946187035	GCA_946187035-GCA_946187035___1397	92.5	93	7	0	1	93	389	481	1.08e-61	195
2	ASV_qk9_22u	rumen	GCA_902774015	Bacteria	Bacillota_A	Clostridia	Oscillospirales	Oscillospiraceae	Limivicinus	Limivicinus_sp902774015	GCA_902774015-GCA_902774015___1334	100	94	0	0	1	94	393	486	2.61e-66	207
2	ASV_qm3_8hn	rumen	SPIREOTU_01459056	Bacteria	Bacillota_A	Clostridia	Christensenellales	CAG-138	RUG472		SPIREOTU_01459056-SPIREOTU_01459056___852	93.6	94	6	0	1	94	391	484	4.65e-66	204
2	ASV_qnw_k3b	rumen	SPIREOTU_01725753	Bacteria	Bacillota_A	Clostridia	Christensenellales	CAG-138	RUG472		SPIREOTU_01725753-SPIREOTU_01725753___798	97.9	94	2	0	1	94	391	484	1.35e-65	206
2	ASV_qpv_dtl	rumen	GCA_900319345	Bacteria	Bacillota_A	Clostridia	Christensenellales	CAG-138	RUG472	RUG472_sp900319345	GCA_900319345-GCA_900319345___648	98.9	94	1	0	1	94	391	484	1.29e-66	208
2	ASV_qqk_4eg	rumen	GCA_937907605	Bacteria	Bacillota_A	Clostridia	Oscillospirales	Acutalibacteraceae	Eubacterium_R	Eubacterium_R_sp937907605	GCA_937907605-GCA_937907605___1200	95.8	96	4	0	1	96	397	492	8.23e-65	204
2	ASV_qsi_qr7	rumen	GCA_902782845	Bacteria	Bacillota_A	Clostridia	Oscillospirales	Acutalibacteraceae	RUG806	RUG806_sp902782845	GCA_902782845-GCA_902782845___413	95.8	96	4	0	1	96	396	491	5.15e-64	202
2	ASV_qt3_h88	rumen	GCA_017470005	Bacteria	Bacillota_I	Bacilli_A	RFN20	CAG-288	Enterosoma	Enterosoma_sp017470005	GCA_017470005-GCA_017470005___408	90.5	95	9	0	1	95	386	480	4.06e-63	199
2	ASV_qt9_og0	rumen	GCA_017394605	Bacteria	Bacillota_A	Clostridia	Christensenellales	CAG-138	CAG-1024	CAG-1024_sp017394605	GCA_017394605-GCA_017394605___401	92.6	94	7	0	1	94	414	507	1.03e-64	204
2	ASV_qv8_ufw	rumen	GCA_024697655	Bacteria	Bacillota_A	Clostridia	Peptostreptococcales	Anaerovoracaceae	RUG13615	RUG13615_sp024697655	GCA_024697655-GCA_024697655___1270	88.5	96	11	0	1	96	389	484	6.81e-60	191
2	ASV_qvq_5s9	rumen	SPIREOTU_01698551	Bacteria	Bacillota_A	Clostridia	Oscillospirales	Oscillospiraceae	CAG-103		SPIREOTU_01698551-SPIREOTU_01698551___74	96.8	95	3	0	1	95	388	482	5e-66	207
2	ASV_qzm_8ma	rumen	GCA_017430985	Bacteria	Bacillota_A	Clostridia	Oscillospirales	Oscillospiraceae	Limivicinus	Limivicinus_sp017430985	GCA_017430985-GCA_017430985___1383	91.4	93	8	0	1	93	391	483	2.24e-61	194
2	ASV_r1c_90h	rumen	GCA_900317905	Bacteria	Bacillota_A	Clostridia	Oscillospirales	Oscillospiraceae	CAG-103	CAG-103_sp900317905	GCA_900317905-GCA_900317905___573	92.6	94	7	0	1	94	388	481	3.78e-63	199
2	ASV_r1u_vhy	rumen	GCA_002314915	Bacteria	Bacillota_I	Bacilli_A	RFN20	CAG-826	UBA4951	UBA4951_sp002314915	GCA_002314915-GCA_002314915___1404	86.3	95	13	0	1	95	385	479	6.34e-58	185
2	ASV_r36_gwx	rumen	SPIREOTU_01870797	Bacteria	Bacillota_A	Clostridia	Oscillospirales	Oscillospiraceae	Hominicoprocola		SPIREOTU_01870797-SPIREOTU_01870797___1092	92.6	94	7	0	1	94	391	484	8.06e-63	198
2	ASV_r3m_lmu	rumen	GCA_902776285	Bacteria	Bacillota_A	Clostridia	Peptostreptococcales	Anaerovoracaceae	RUG099	RUG099_sp902776285	GCA_902776285-GCA_902776285___1803	99	96	1	0	1	96	381	476	2.2e-66	207
2	ASV_r4h_tod	rumen	GCA_902765595	Bacteria	Bacillota_A	Clostridia	Oscillospirales	Oscillospiraceae	Limivicinus	Limivicinus_sp002350825	GCA_902765595-GCA_902765595___241	93.6	94	6	0	1	94	391	484	1.89e-65	205
2	ASV_r50_0xt	rumen	GCA_017458085	Bacteria	Bacillota_A	Clostridia	Oscillospirales	Oscillospiraceae	Limivicinus	Limivicinus_sp017458085	GCA_017458085-GCA_017458085___1140	92.6	94	7	0	1	94	393	486	6.03e-63	199
2	ASV_r5l_xfu	rumen	GCA_900317905	Bacteria	Bacillota_A	Clostridia	Oscillospirales	Oscillospiraceae	CAG-103	CAG-103_sp900317905	GCA_900317905-GCA_900317905___573	91.5	94	8	0	1	94	388	481	1.44e-62	197
2	ASV_r5m_ail	rumen	GCA_900319635	Bacteria	Bacillota_A	Clostridia	Oscillospirales	Oscillospiraceae	Limivicinus	Limivicinus_sp900319635	GCA_900319635-GCA_900319635___1691	97.9	94	2	0	1	94	391	484	1.81e-66	208
2	ASV_r61_b9d	rumen	GCA_902772935	Bacteria	Bacillota_A	Clostridia	Oscillospirales	Acutalibacteraceae	UBA6857	UBA6857_sp902772935	GCA_902772935-GCA_902772935___149	93.8	96	6	0	1	96	397	492	1.05e-63	201
2	ASV_r8y_n6u	rumen	GCA_023665555	Bacteria	Bacillota_A	Clostridia	Oscillospirales	Acutalibacteraceae	UBA6857	UBA6857_sp023665555	GCA_023665555-GCA_023665555___1599	81.3	96	18	0	1	96	395	490	4.14e-53	172
2	ASV_r96_av8	rumen	GCA_017470005	Bacteria	Bacillota_I	Bacilli_A	RFN20	CAG-288	Enterosoma	Enterosoma_sp017470005	GCA_017470005-GCA_017470005___408	89.5	95	10	0	1	95	386	480	2.24e-61	194
2	ASV_r9u_rr4	rumen	GCA_902774035	Bacteria	Bacillota_A	Clostridia	Oscillospirales	Acutalibacteraceae	UBA6857	UBA6857_sp902774035	GCA_902774035-GCA_902774035___1758	97.9	96	2	0	1	96	397	492	4.99e-66	207
2	ASV_r9z_g7h	rumen	GCA_902782845	Bacteria	Bacillota_A	Clostridia	Oscillospirales	Acutalibacteraceae	RUG806	RUG806_sp902782845	GCA_902782845-GCA_902782845___413	93.8	96	6	0	1	96	396	491	2.02e-62	197
2	ASV_ral_3kw	rumen	SPIREOTU_00592765	Bacteria	Bacillota_A	Clostridia	Oscillospirales	Acutalibacteraceae	Eubacterium_R	Eubacterium_R_sp945980015	SPIREOTU_00592765-SPIREOTU_00592765___346	89.6	96	10	0	1	96	396	491	2.08e-57	184
2	ASV_ras_563	rumen	GCA_017450325	Bacteria	Bacillota_I	Bacilli_A	RFN20	CAG-826	Enteromonas	Enteromonas_sp017450325	GCA_017450325-GCA_017450325___222	90.5	95	9	0	1	95	385	479	1.52e-62	197
2	ASV_rd2_2re	rumen	GCA_900319345	Bacteria	Bacillota_A	Clostridia	Christensenellales	CAG-138	RUG472	RUG472_sp900319345	GCA_900319345-GCA_900319345___648	98.9	94	1	0	1	94	391	484	1.29e-66	208
2	ASV_rj7_vmz	rumen	GCA_016285645	Bacteria	Bacillota_A	Clostridia	Oscillospirales	Acutalibacteraceae	CAG-177	CAG-177_sp016285645	GCA_016285645-GCA_016285645___1810	92.7	96	7	0	1	96	395	490	3.68e-62	197
2	ASV_rje_sfs	rumen	GCA_900317905	Bacteria	Bacillota_A	Clostridia	Oscillospirales	Oscillospiraceae	CAG-103	CAG-103_sp900317905	GCA_900317905-GCA_900317905___573	92.6	94	7	0	1	94	388	481	3.78e-63	199
2	ASV_rk4_ixf	rumen	GCA_030530095	Bacteria	Bacillota_A	Clostridia	Oscillospirales	Acutalibacteraceae	Fimenecus	Fimenecus_sp030530095	GCA_030530095-GCA_030530095___1436	99	96	1	0	1	96	395	490	1.54e-66	208
2	ASV_rke_bof	rumen	SPIREOTU_02205557	Bacteria	Bacillota_A	Clostridia	Oscillospirales	Oscillospiraceae	F23-B02		SPIREOTU_02205557-SPIREOTU_02205557___1230	91.4	93	8	0	1	93	371	463	1.18e-61	195
2	ASV_rpc_vj8	rumen	GCA_902761665	Bacteria	Bacillota_A	Clostridia	Lachnospirales	Lachnospiraceae	UBA6987	UBA6987_sp902761665	GCA_902761665-GCA_902761665___308	98.9	94	1	0	1	94	393	486	8.19e-66	206
2	ASV_rrm_vhe	rumen	SPIREOTU_01690411	Bacteria	Bacillota_A	Clostridia	Oscillospirales	Oscillospiraceae	CAG-103		SPIREOTU_01690411-SPIREOTU_01690411___603	95.8	95	4	0	1	95	388	482	1.3e-66	208
2	ASV_rs7_ksk	rumen	SPIREOTU_01459056	Bacteria	Bacillota_A	Clostridia	Christensenellales	CAG-138	RUG472		SPIREOTU_01459056-SPIREOTU_01459056___852	90.4	94	9	0	1	94	391	484	2.78e-64	199
2	ASV_rso_x7v	rumen	SPIREOTU_01698551	Bacteria	Bacillota_A	Clostridia	Oscillospirales	Oscillospiraceae	CAG-103		SPIREOTU_01698551-SPIREOTU_01698551___74	94.7	95	5	0	1	95	388	482	3.9e-64	202
2	ASV_rto_czl	rumen	SPIREOTU_01707165	Bacteria	Bacillota_A	Clostridia	Oscillospirales	Oscillospiraceae	Limivicinus		SPIREOTU_01707165-SPIREOTU_01707165___927	97.9	94	2	0	1	94	392	485	3.82e-66	207
2	ASV_rw6_adv	rumen	GCA_900319345	Bacteria	Bacillota_A	Clostridia	Christensenellales	CAG-138	RUG472	RUG472_sp900319345	GCA_900319345-GCA_900319345___648	98.9	94	1	0	1	94	391	484	1.29e-66	208
2	ASV_ryu_9j6	rumen	GCA_017458085	Bacteria	Bacillota_A	Clostridia	Oscillospirales	Oscillospiraceae	Limivicinus	Limivicinus_sp017458085	GCA_017458085-GCA_017458085___1140	93.6	94	6	0	1	94	393	486	4.16e-64	202
2	ASV_s14_8ku	rumen	GCA_024687185	Bacteria	Bacillota_I	Bacilli_A	RFN20	CAG-826	Enteromonas	Enteromonas_sp024687185	GCA_024687185-GCA_024687185___895	91.6	95	8	0	1	95	386	480	8.04e-63	198
2	ASV_s37_1p7	rumen	GCA_024697655	Bacteria	Bacillota_A	Clostridia	Peptostreptococcales	Anaerovoracaceae	RUG13615	RUG13615_sp024697655	GCA_024697655-GCA_024697655___1270	90.6	96	9	0	1	96	389	484	2.51e-60	192
2	ASV_s6q_eet	rumen	SPIREOTU_01683845	Bacteria	Bacillota_A	Clostridia	Oscillospirales	Acutalibacteraceae	UBA1425		SPIREOTU_01683845-SPIREOTU_01683845___549	93.8	96	6	0	1	96	179	274	2.05e-64	198
2	ASV_s74_bll	rumen	GCA_900319835	Bacteria	Bacillota_A	Clostridia	Oscillospirales	Oscillospiraceae	Limivicinus	Limivicinus_sp900319835	GCA_900319835-GCA_900319835___417	97.9	94	2	0	1	94	393	486	5.02e-66	207
2	ASV_s8t_pa8	rumen	GCA_902792985	Bacteria	Bacillota_A	Clostridia	Oscillospirales	Acutalibacteraceae	UBA6857	UBA6857_sp902792985	GCA_902792985-GCA_902792985___1485	100	96	0	0	1	96	397	492	9.35e-67	209
2	ASV_s9u_fbx	rumen	SPIREOTU_01459056	Bacteria	Bacillota_A	Clostridia	Christensenellales	CAG-138	RUG472		SPIREOTU_01459056-SPIREOTU_01459056___852	95.7	94	4	0	1	94	391	484	4.65e-66	204
2	ASV_sc0_6rn	rumen	GCA_902790375	Bacteria	Bacillota_A	Clostridia	Oscillospirales	Oscillospiraceae	Limivicinus	Limivicinus_sp902790375	GCA_902790375-GCA_902790375___2270	100	94	0	0	1	94	392	485	1.89e-67	211
2	ASV_sen_9as	rumen	GCA_902782845	Bacteria	Bacillota_A	Clostridia	Oscillospirales	Acutalibacteraceae	RUG806	RUG806_sp902782845	GCA_902782845-GCA_902782845___413	96.9	96	3	0	1	96	396	491	3.69e-64	202
2	ASV_sgg_tls	rumen	SPIREOTU_01459056	Bacteria	Bacillota_A	Clostridia	Christensenellales	CAG-138	RUG472		SPIREOTU_01459056-SPIREOTU_01459056___852	90.4	94	9	0	1	94	391	484	2.78e-64	199
2	ASV_sgh_r1i	rumen	GCA_902792985	Bacteria	Bacillota_A	Clostridia	Oscillospirales	Acutalibacteraceae	UBA6857	UBA6857_sp902792985	GCA_902792985-GCA_902792985___1485	96.9	96	3	0	1	96	397	492	3.72e-65	205
2	ASV_sis_lcj	rumen	SPIREOTU_01459056	Bacteria	Bacillota_A	Clostridia	Christensenellales	CAG-138	RUG472		SPIREOTU_01459056-SPIREOTU_01459056___852	90.4	94	9	0	1	94	391	484	2.78e-64	199
2	ASV_sk8_3h5	rumen	GCA_902761665	Bacteria	Bacillota_A	Clostridia	Lachnospirales	Lachnospiraceae	UBA6987	UBA6987_sp902761665	GCA_902761665-GCA_902761665___308	97.9	94	2	0	1	94	393	486	2.24e-65	205
2	ASV_sm9_su4	rumen	GCA_902788795	Bacteria	Bacillota_A	Clostridia	Peptostreptococcales	Anaerovoracaceae	RUG13409	RUG13409_sp902788795	GCA_902788795-GCA_902788795___958	90.6	96	9	0	1	96	389	484	2.8e-63	197
2	ASV_snc_mli	rumen	GCA_002314915	Bacteria	Bacillota_I	Bacilli_A	RFN20	CAG-826	UBA4951	UBA4951_sp002314915	GCA_002314915-GCA_002314915___1404	86.3	95	13	0	1	95	385	479	6.34e-58	185
2	ASV_sot_44x	rumen	GCA_902789745	Bacteria	Bacillota_A	Clostridia	Oscillospirales	Oscillospiraceae	Limivicinus	Limivicinus_sp902789745	GCA_902789745-GCA_902789745___344	88.2	93	11	0	1	93	192	284	2.02e-60	188
2	ASV_sow_z7u	rumen	SPIREOTU_00676051	Bacteria	Bacillota_A	Clostridia	Oscillospirales	Oscillospiraceae	Limivicinus	Limivicinus_sp902802215	SPIREOTU_00676051-SPIREOTU_00676051___1272	100	94	0	0	1	94	392	485	1.33e-66	208
2	ASV_sqh_m46	rumen	GCA_023665085	Bacteria	Bacillota_A	Clostridia	Oscillospirales	Acutalibacteraceae	Eubacterium_R	Eubacterium_R_sp023665085	GCA_023665085-GCA_023665085___1040	92.7	96	7	0	1	96	395	490	1.81e-62	197
2	ASV_sv7_cnz	rumen	GCA_900319635	Bacteria	Bacillota_A	Clostridia	Oscillospirales	Oscillospiraceae	Limivicinus	Limivicinus_sp900319635	GCA_900319635-GCA_900319635___1691	95.7	94	4	0	1	94	391	484	2.64e-65	205
2	ASV_svv_bmu	rumen	GEMOTU_08007	Bacteria	Bacillota_A	Clostridia	Peptostreptococcales	Anaerovoracaceae	RGIG7041		GEMOTU_08007-GEMOTU_08007___565	97.9	96	2	0	1	96	393	488	2.93e-66	207
2	ASV_sxv_s5b	rumen	SPIREOTU_00234522	Bacteria	Bacillota_A	Clostridia	Oscillospirales	Acutalibacteraceae	Fimenecus		SPIREOTU_00234522-SPIREOTU_00234522___1354	83.3	96	16	0	1	96	194	289	1.72e-56	178
2	ASV_syd_2gh	rumen	GCA_902790375	Bacteria	Bacillota_A	Clostridia	Oscillospirales	Oscillospiraceae	Limivicinus	Limivicinus_sp902790375	GCA_902790375-GCA_902790375___2270	95.7	94	4	0	1	94	392	485	2.07e-65	205
2	ASV_sz1_203	rumen	GCA_934561395	Bacteria	Bacillota_A	Clostridia	Oscillospirales	Acutalibacteraceae	Eubacterium_R	Eubacterium_R_sp900764665	GCA_934561395-GCA_934561395___1306	82.3	96	17	0	1	96	396	491	1.51e-54	176
2	ASV_szc_mzo	rumen	SPIREOTU_01707165	Bacteria	Bacillota_A	Clostridia	Oscillospirales	Oscillospiraceae	Limivicinus		SPIREOTU_01707165-SPIREOTU_01707165___927	94.7	94	5	0	1	94	392	485	1.13e-63	201
2	ASV_t0s_tu3	rumen	SPIREOTU_00676051	Bacteria	Bacillota_A	Clostridia	Oscillospirales	Oscillospiraceae	Limivicinus	Limivicinus_sp902802215	SPIREOTU_00676051-SPIREOTU_00676051___1272	100	94	0	0	1	94	392	485	1.33e-66	208
2	ASV_t1b_xmr	rumen	GCA_900317905	Bacteria	Bacillota_A	Clostridia	Oscillospirales	Oscillospiraceae	CAG-103	CAG-103_sp900317905	GCA_900317905-GCA_900317905___573	92.6	94	7	0	1	94	388	481	1.44e-62	197
2	ASV_t2y_9zb	rumen	SPIREOTU_01707165	Bacteria	Bacillota_A	Clostridia	Oscillospirales	Oscillospiraceae	Limivicinus		SPIREOTU_01707165-SPIREOTU_01707165___927	95.7	94	4	0	1	94	392	485	5.58e-65	204
2	ASV_t38_cwo	rumen	SPIREOTU_02401735	Bacteria	Bacillota_A	Clostridia	Oscillospirales	Oscillospiraceae	Limivicinus		SPIREOTU_02401735-SPIREOTU_02401735___873	97.9	94	2	0	1	94	393	486	1.39e-65	206
2	ASV_t3l_g48	rumen	GCA_030530095	Bacteria	Bacillota_A	Clostridia	Oscillospirales	Acutalibacteraceae	Fimenecus	Fimenecus_sp030530095	GCA_030530095-GCA_030530095___1436	89.6	96	10	0	1	96	395	490	3.53e-62	197
2	ASV_t4l_qey	rumen	GCA_946183085	Bacteria	Bacillota_I	Bacilli_A	RFN20	CAG-826	Enteromonas	Enteromonas_sp946183085	GCA_946183085-GCA_946183085___544	100	95	0	0	1	95	385	479	2.27e-68	213
2	ASV_t7h_y8w	rumen	GCA_946623775	Bacteria	Bacillota_I	Bacilli_A	RFN20	CAG-826	Enteromonas	Enteromonas_sp946623775	GCA_946623775-GCA_946623775___184	100	95	0	0	1	95	386	480	6.44e-68	212
2	ASV_t8z_1x0	rumen	GCA_946623775	Bacteria	Bacillota_I	Bacilli_A	RFN20	CAG-826	Enteromonas	Enteromonas_sp946623775	GCA_946623775-GCA_946623775___184	100	95	0	0	1	95	386	480	6.44e-68	212
2	ASV_t9g_pdn	rumen	GCA_947164825	Bacteria	Bacillota_A	Clostridia	Oscillospirales	Oscillospiraceae	Faecousia	Faecousia_sp947164825	GCA_947164825-GCA_947164825___629	96.8	94	3	0	1	94	392	485	2.73e-65	205
2	ASV_t9l_9xk	rumen	GCA_902801295	Bacteria	Bacillota_A	Clostridia	Oscillospirales	Oscillospiraceae	Limivicinus	Limivicinus_sp902801295	GCA_902801295-GCA_902801295___1913	94.7	94	5	0	1	94	392	485	1.35e-65	206
2	ASV_tc4_x9m	rumen	SPIREOTU_01459056	Bacteria	Bacillota_A	Clostridia	Christensenellales	CAG-138	RUG472		SPIREOTU_01459056-SPIREOTU_01459056___852	91.5	94	8	0	1	94	391	484	1e-64	201
2	ASV_tc6_3ha	rumen	GCA_900319835	Bacteria	Bacillota_A	Clostridia	Oscillospirales	Oscillospiraceae	Limivicinus	Limivicinus_sp900319835	GCA_900319835-GCA_900319835___417	92.6	94	7	0	1	94	393	486	4.22e-62	196
2	ASV_te8_52i	rumen	GCA_016290665	Bacteria	Bacillota_A	Clostridia	Oscillospirales	Acutalibacteraceae	UBA6857	UBA6857_sp016290665	GCA_016290665-GCA_016290665___2042	99	96	1	0	1	96	397	492	6.98e-66	207
2	ASV_tkw_h7m	rumen	GCA_017458085	Bacteria	Bacillota_A	Clostridia	Oscillospirales	Oscillospiraceae	Limivicinus	Limivicinus_sp017458085	GCA_017458085-GCA_017458085___1140	93.6	94	6	0	1	94	393	486	4.16e-64	202
2	ASV_tlk_g29	rumen	SPIREOTU_01712859	Bacteria	Bacillota_A	Clostridia	Oscillospirales	Oscillospiraceae	Limivicinus		SPIREOTU_01712859-SPIREOTU_01712859___1761	96.8	94	3	0	1	94	392	485	2.68e-65	205
2	ASV_tnr_9wc	rumen	GCA_017429325	Bacteria	Bacillota_A	Clostridia	Oscillospirales	Oscillospiraceae	Faecousia	Faecousia_sp017429325	GCA_017429325-GCA_017429325___1253	96.8	94	3	0	1	94	390	483	5.02e-66	207
2	ASV_toj_w6y	rumen	SPIREOTU_02551582	Bacteria	Bacillota_I	Bacilli_A	RFN20	CAG-826	Enteromonas		SPIREOTU_02551582-SPIREOTU_02551582___230	90.5	95	9	0	1	95	385	479	8.61e-61	193
2	ASV_tow_wqo	rumen	SPIREOTU_00234522	Bacteria	Bacillota_A	Clostridia	Oscillospirales	Acutalibacteraceae	Fimenecus		SPIREOTU_00234522-SPIREOTU_00234522___1354	83.3	96	16	0	1	96	194	289	1.72e-56	178
2	ASV_trx_5p5	rumen	GCA_900320285	Bacteria	Bacillota_A	Clostridia	Peptostreptococcales	Anaerovoracaceae	RUG099	RUG099_sp900320285	GCA_900320285-GCA_900320285___666	98.9	94	1	0	1	94	388	481	1.61e-68	213
2	ASV_tsb_xe5	rumen	GCA_030531585	Bacteria	Bacillota_A	Clostridia	Oscillospirales	Oscillospiraceae	Limivicinus	Limivicinus_sp030531585	GCA_030531585-GCA_030531585___1915	98.9	94	1	0	1	94	392	485	2.57e-66	207
2	ASV_tss_mfo	rumen	SPIREOTU_00677133	Bacteria	Bacillota_A	Clostridia	Oscillospirales	Oscillospiraceae	Limivicinus		SPIREOTU_00677133-SPIREOTU_00677133___994	95.7	94	4	0	1	94	392	485	2.04e-65	205
2	ASV_ttc_azg	rumen	GCA_902790375	Bacteria	Bacillota_A	Clostridia	Oscillospirales	Oscillospiraceae	Limivicinus	Limivicinus_sp902790375	GCA_902790375-GCA_902790375___2270	94.7	94	5	0	1	94	392	485	7.91e-65	204
2	ASV_tua_dnr	rumen	GCA_002314915	Bacteria	Bacillota_I	Bacilli_A	RFN20	CAG-826	UBA4951	UBA4951_sp002314915	GCA_002314915-GCA_002314915___1404	86.3	95	13	0	1	95	385	479	6.34e-58	185
2	ASV_tuk_pxo	rumen	GCA_002314915	Bacteria	Bacillota_I	Bacilli_A	RFN20	CAG-826	UBA4951	UBA4951_sp002314915	GCA_002314915-GCA_002314915___1404	86.3	95	13	0	1	95	385	479	6.34e-58	185
2	ASV_uwj_qtt	rumen	GCA_900319635	Bacteria	Bacillota_A	Clostridia	Oscillospirales	Oscillospiraceae	Limivicinus	Limivicinus_sp900319635	GCA_900319635-GCA_900319635___1691	100	94	0	0	1	94	391	484	1.72e-67	211
2	ASV_uwm_est	rumen	GCA_900319345	Bacteria	Bacillota_A	Clostridia	Christensenellales	CAG-138	RUG472	RUG472_sp900319345	GCA_900319345-GCA_900319345___648	98.9	94	1	0	1	94	391	484	4.94e-66	207
2	ASV_uxj_6hj	rumen	GCA_024697655	Bacteria	Bacillota_A	Clostridia	Peptostreptococcales	Anaerovoracaceae	RUG13615	RUG13615_sp024697655	GCA_024697655-GCA_024697655___1270	91.7	96	8	0	1	96	389	484	1.29e-60	192
2	ASV_vwv_dgg	rumen	GCA_946623775	Bacteria	Bacillota_I	Bacilli_A	RFN20	CAG-826	Enteromonas	Enteromonas_sp946623775	GCA_946623775-GCA_946623775___184	98.9	95	1	0	1	95	386	480	1.76e-67	211
2	ASV_w20_8kt	rumen	GCA_030530095	Bacteria	Bacillota_A	Clostridia	Oscillospirales	Acutalibacteraceae	Fimenecus	Fimenecus_sp030530095	GCA_030530095-GCA_030530095___1436	94.8	96	5	0	1	96	395	490	1.61e-65	206
2	ASV_x2k_24y	rumen	SPIREOTU_01711019	Bacteria	Bacillota_A	Clostridia	Oscillospirales	Oscillospiraceae	Limivicinus		SPIREOTU_01711019-SPIREOTU_01711019___2283	98.9	94	1	0	1	94	393	486	1.75e-67	211
2	ASV_za4_yq8	rumen	GCA_017450325	Bacteria	Bacillota_I	Bacilli_A	RFN20	CAG-826	Enteromonas	Enteromonas_sp017450325	GCA_017450325-GCA_017450325___222	96.8	95	3	0	1	95	385	479	9.17e-67	209
2	ASV_zrd_eh7	rumen	GCA_017519685	Bacteria	Bacillota_A	Clostridia	Oscillospirales	Acutalibacteraceae	CAG-177	CAG-177_sp017519685	GCA_017519685-GCA_017519685___1785	100	96	0	0	1	96	271	366	1.38e-66	206
3	ASV_11j_yik	rumen	GCA_024691985	Bacteria	Bacillota_A	Clostridia	Oscillospirales	Oscillospiraceae	Limivicinus	Limivicinus_sp024691985	GCA_024691985-GCA_024691985___841	90.5	95	9	0	1	95	394	488	1.41e-60	192
3	ASV_1id_5x4	rumen	GCA_902766655	Bacteria	Bacillota_A	Clostridia	Lachnospirales	Lachnospiraceae	Chordicoccus	Chordicoccus_sp902766655	GCA_902766655-GCA_902766655___754	93.8	96	6	0	1	96	382	477	8.39e-63	198
3	ASV_1xy_8pc	rumen	GCA_024697655	Bacteria	Bacillota_A	Clostridia	Peptostreptococcales	Anaerovoracaceae	RUG13615	RUG13615_sp024697655	GCA_024697655-GCA_024697655___1270	91.7	96	8	0	1	96	389	484	1.85e-59	189
3	ASV_2am_298	rumen	GCA_017443515	Bacteria	Bacillota_A	Clostridia	Peptostreptococcales	Anaerovoracaceae	RUG13409	RUG13409_sp017443515	GCA_017443515-GCA_017443515___446	90.6	96	9	0	1	96	383	478	2.37e-60	192
3	ASV_2ds_uj0	rumen	SPIREOTU_00082925	Bacteria	Bacillota_A	Clostridia	Lachnospirales	Lachnospiraceae			SPIREOTU_00082925-SPIREOTU_00082925___1319	81.3	96	18	0	1	96	399	494	3.04e-54	176
3	ASV_2iu_amx	rumen	GCA_937907605	Bacteria	Bacillota_A	Clostridia	Oscillospirales	Acutalibacteraceae	Eubacterium_R	Eubacterium_R_sp937907605	GCA_937907605-GCA_937907605___1200	94.8	96	5	0	1	96	397	492	1.2e-63	201
3	ASV_31q_ilv	rumen	GCA_902778115	Bacteria	Bacillota_A	Clostridia	Oscillospirales	Oscillospiraceae	Limivicinus	Limivicinus_sp902778115	GCA_902778115-GCA_902778115___322	92.6	95	7	0	1	95	394	488	1.76e-62	197
3	ASV_39m_0c7	rumen	GCA_902766655	Bacteria	Bacillota_A	Clostridia	Lachnospirales	Lachnospiraceae	Chordicoccus	Chordicoccus_sp902766655	GCA_902766655-GCA_902766655___754	94.8	96	5	0	1	96	382	477	3.08e-63	199
3	ASV_3gx_uyl	rumen	GCA_946628965	Bacteria	Bacillota_A	Clostridia	Oscillospirales	Oscillospiraceae	Limivicinus	Limivicinus_sp946628965	GCA_946628965-GCA_946628965___1615	97.9	95	2	0	1	95	394	488	5.57e-66	207
3	ASV_3rp_ciz	rumen	GEMOTU_27511	Bacteria	Bacillota_A	Clostridia	Lachnospirales	Lachnospiraceae	RGIG5612	RGIG5612_sp017511045	GEMOTU_27511-GEMOTU_27511___57	97.9	96	2	0	1	96	382	477	9.88e-66	206
3	ASV_41x_tvr	rumen	GCA_946628965	Bacteria	Bacillota_A	Clostridia	Oscillospirales	Oscillospiraceae	Limivicinus	Limivicinus_sp946628965	GCA_946628965-GCA_946628965___1615	89.5	95	10	0	1	95	394	488	4.8e-61	194
3	ASV_4cv_7hr	rumen	GCA_024689505	Bacteria	Bacillota_A	Clostridia	Lachnospirales	Bianqueaceae	RUG159	RUG159_sp024689505	GCA_024689505-GCA_024689505___552	92.7	96	7	0	1	96	357	452	4.43e-59	188
3	ASV_4d8_ovw	rumen	GCA_017523605	Bacteria	Bacillota_A	Clostridia	Peptostreptococcales	Anaerovoracaceae	RUG13409	RUG13409_sp017523605	GCA_017523605-GCA_017523605___725	85.4	96	14	0	1	96	384	479	2.19e-58	186
3	ASV_4h2_us0	rumen	GCA_946628965	Bacteria	Bacillota_A	Clostridia	Oscillospirales	Oscillospiraceae	Limivicinus	Limivicinus_sp946628965	GCA_946628965-GCA_946628965___1615	98.9	95	1	0	1	95	394	488	1.09e-65	206
3	ASV_5gk_7rk	rumen	GCA_946628965	Bacteria	Bacillota_A	Clostridia	Oscillospirales	Oscillospiraceae	Limivicinus	Limivicinus_sp946628965	GCA_946628965-GCA_946628965___1615	88.4	95	11	0	1	95	394	488	1.34e-59	190
3	ASV_6um_z6c	rumen	GCA_902796795	Bacteria	Bacillota_A	Clostridia	Lachnospirales	Lachnospiraceae	UBA1267	UBA1267_sp902796795	GCA_902796795-GCA_902796795___1887	100	96	0	0	1	96	395	490	1.47e-65	206
3	ASV_77s_nmc	rumen	GCA_024691985	Bacteria	Bacillota_A	Clostridia	Oscillospirales	Oscillospiraceae	Limivicinus	Limivicinus_sp024691985	GCA_024691985-GCA_024691985___841	89.5	95	10	0	1	95	394	488	5.21e-61	194
3	ASV_7jk_m82	rumen	SPIREOTU_01712927	Bacteria	Bacillota_A	Clostridia	Oscillospirales	Acutalibacteraceae	RUG714		SPIREOTU_01712927-SPIREOTU_01712927___318	90.6	96	9	0	1	96	401	496	3.91e-63	197
3	ASV_7kh_gh7	rumen	GEMOTU_27511	Bacteria	Bacillota_A	Clostridia	Lachnospirales	Lachnospiraceae	RGIG5612	RGIG5612_sp017511045	GEMOTU_27511-GEMOTU_27511___57	97.9	96	2	0	1	96	382	477	9.88e-66	206
3	ASV_7lb_oqw	rumen	GCA_946628965	Bacteria	Bacillota_A	Clostridia	Oscillospirales	Oscillospiraceae	Limivicinus	Limivicinus_sp946628965	GCA_946628965-GCA_946628965___1615	92.6	95	7	0	1	95	394	488	6.28e-63	199
3	ASV_7mx_qzu	rumen	SPIREOTU_00676031	Bacteria	Bacillota_A	Clostridia	Oscillospirales	Oscillospiraceae	Limivicinus		SPIREOTU_00676031-SPIREOTU_00676031___418	92.6	95	7	0	1	95	398	492	1.4e-60	192
3	ASV_7q9_iyy	rumen	SPIREOTU_00082925	Bacteria	Bacillota_A	Clostridia	Lachnospirales	Lachnospiraceae			SPIREOTU_00082925-SPIREOTU_00082925___1319	81.3	96	18	0	1	96	399	494	3.04e-54	176
3	ASV_7uw_d6z	rumen	GCA_024697655	Bacteria	Bacillota_A	Clostridia	Peptostreptococcales	Anaerovoracaceae	RUG13615	RUG13615_sp024697655	GCA_024697655-GCA_024697655___1270	91.7	96	8	0	1	96	389	484	3.4e-61	194
3	ASV_7uy_mo8	rumen	GCA_017443515	Bacteria	Bacillota_A	Clostridia	Peptostreptococcales	Anaerovoracaceae	RUG13409	RUG13409_sp017443515	GCA_017443515-GCA_017443515___446	100	96	0	0	1	96	383	478	3.67e-66	207
3	ASV_7vm_flg	rumen	GCA_946628965	Bacteria	Bacillota_A	Clostridia	Oscillospirales	Oscillospiraceae	Limivicinus	Limivicinus_sp946628965	GCA_946628965-GCA_946628965___1615	90.5	95	9	0	1	95	394	488	1.27e-61	195
3	ASV_80f_rm3	rumen	GCA_902803185	Bacteria	Bacillota_A	Clostridia	Peptostreptococcales	Anaerovoracaceae	Eubacterium_B	Eubacterium_B_sp902803185	GCA_902803185-GCA_902803185___323	91.7	96	8	0	1	96	387	482	6.99e-61	193
3	ASV_8ba_74z	rumen	GCA_946628965	Bacteria	Bacillota_A	Clostridia	Oscillospirales	Oscillospiraceae	Limivicinus	Limivicinus_sp946628965	GCA_946628965-GCA_946628965___1615	95.8	95	4	0	1	95	394	488	2.22e-64	202
3	ASV_8cj_99t	rumen	SPIREOTU_01939892	Bacteria	Bacillota_A	Clostridia	Oscillospirales	Oscillospiraceae	Limivicinus		SPIREOTU_01939892-SPIREOTU_01939892___1528	100	95	0	0	1	95	398	492	8.67e-66	206
3	ASV_910_t3t	rumen	GCA_017430965	Bacteria	Bacillota_A	Clostridia	Oscillospirales	Acutalibacteraceae	RUG714	RUG714_sp017430965	GCA_017430965-GCA_017430965___1093	91.7	96	8	0	1	96	396	491	5.01e-64	202
3	ASV_9vm_brx	rumen	GEMOTU_27511	Bacteria	Bacillota_A	Clostridia	Lachnospirales	Lachnospiraceae	RGIG5612	RGIG5612_sp017511045	GEMOTU_27511-GEMOTU_27511___57	99	96	1	0	1	96	382	477	5.05e-66	207
3	ASV_9zi_ckz	rumen	SPIREOTU_01939892	Bacteria	Bacillota_A	Clostridia	Oscillospirales	Oscillospiraceae	Limivicinus		SPIREOTU_01939892-SPIREOTU_01939892___1528	98.9	95	1	0	1	95	398	492	2.37e-65	205
3	ASV_ap8_tna	rumen	GCA_024697425	Bacteria	Bacillota_A	Clostridia	Lachnospirales	Lachnospiraceae	Butyrivibrio	Butyrivibrio_sp024697425	GCA_024697425-GCA_024697425___193	93.8	96	6	0	1	96	366	461	1.62e-63	200
3	ASV_axu_imz	rumen	SPIREOTU_02401735	Bacteria	Bacillota_A	Clostridia	Oscillospirales	Oscillospiraceae	Limivicinus		SPIREOTU_02401735-SPIREOTU_02401735___1309	94.7	95	5	0	1	95	394	488	1.16e-63	201
3	ASV_bl0_tub	rumen	GCA_017443515	Bacteria	Bacillota_A	Clostridia	Peptostreptococcales	Anaerovoracaceae	RUG13409	RUG13409_sp017443515	GCA_017443515-GCA_017443515___446	100	96	0	0	1	96	383	478	3.67e-66	207
3	ASV_c6u_2vx	rumen	GCA_024697425	Bacteria	Bacillota_A	Clostridia	Lachnospirales	Lachnospiraceae	Butyrivibrio	Butyrivibrio_sp024697425	GCA_024697425-GCA_024697425___193	94.8	96	5	0	1	96	366	461	1.11e-64	203
3	ASV_cfc_01t	rumen	GCA_946628965	Bacteria	Bacillota_A	Clostridia	Oscillospirales	Oscillospiraceae	Limivicinus	Limivicinus_sp946628965	GCA_946628965-GCA_946628965___1615	98.9	95	1	0	1	95	394	488	1.09e-65	206
3	ASV_cfu_8iy	rumen	GCA_946628965	Bacteria	Bacillota_A	Clostridia	Oscillospirales	Oscillospiraceae	Limivicinus	Limivicinus_sp946628965	GCA_946628965-GCA_946628965___1615	95.8	95	4	0	1	95	394	488	2.22e-64	202
3	ASV_cg0_5wk	rumen	SPIREOTU_02199418	Bacteria	Bacillota_A	Clostridia	Oscillospirales	Oscillospiraceae	Limivicinus		SPIREOTU_02199418-SPIREOTU_02199418___574	84.2	95	15	0	1	95	356	450	2.77e-56	181
3	ASV_cpp_5z0	rumen	GCA_024697655	Bacteria	Bacillota_A	Clostridia	Peptostreptococcales	Anaerovoracaceae	RUG13615	RUG13615_sp024697655	GCA_024697655-GCA_024697655___1270	91.7	96	8	0	1	96	389	484	1.85e-59	189
3	ASV_czj_2pg	rumen	GCA_017523605	Bacteria	Bacillota_A	Clostridia	Peptostreptococcales	Anaerovoracaceae	RUG13409	RUG13409_sp017523605	GCA_017523605-GCA_017523605___725	87.5	96	12	0	1	96	384	479	1.51e-59	189
3	ASV_djq_o5n	rumen	GCA_902788795	Bacteria	Bacillota_A	Clostridia	Peptostreptococcales	Anaerovoracaceae	RUG13409	RUG13409_sp902788795	GCA_902788795-GCA_902788795___958	85.4	96	14	0	1	96	389	484	1.42e-58	185
3	ASV_e48_3zg	rumen	SPIREOTU_01939892	Bacteria	Bacillota_A	Clostridia	Oscillospirales	Oscillospiraceae	Limivicinus		SPIREOTU_01939892-SPIREOTU_01939892___1528	100	95	0	0	1	95	398	492	8.67e-66	206
3	ASV_edt_22d	rumen	GEMOTU_08007	Bacteria	Bacillota_A	Clostridia	Peptostreptococcales	Anaerovoracaceae	RGIG7041		GEMOTU_08007-GEMOTU_08007___565	96.9	96	3	0	1	96	393	488	1.12e-65	206
3	ASV_ef0_mlz	rumen	SPIREOTU_00526813	Bacteria	Bacillota_A	Clostridia	Lachnospirales	Lachnospiraceae	UBA1267		SPIREOTU_00526813-SPIREOTU_00526813___971	93.8	96	6	0	1	96	383	478	1.07e-64	203
3	ASV_etf_vch	rumen	GCA_024689505	Bacteria	Bacillota_A	Clostridia	Lachnospirales	Bianqueaceae	RUG159	RUG159_sp024689505	GCA_024689505-GCA_024689505___552	92.7	96	7	0	1	96	357	452	4.43e-59	188
3	ASV_f2d_27b	rumen	GCA_024691985	Bacteria	Bacillota_A	Clostridia	Oscillospirales	Oscillospiraceae	Limivicinus	Limivicinus_sp024691985	GCA_024691985-GCA_024691985___841	89.5	95	10	0	1	95	394	488	5.21e-61	194
3	ASV_f7k_3mo	rumen	GEMOTU_27511	Bacteria	Bacillota_A	Clostridia	Lachnospirales	Lachnospiraceae	RGIG5612	RGIG5612_sp017511045	GEMOTU_27511-GEMOTU_27511___57	96.9	96	3	0	1	96	382	477	1.44e-64	203
3	ASV_fan_4g5	rumen	GCA_024697655	Bacteria	Bacillota_A	Clostridia	Peptostreptococcales	Anaerovoracaceae	RUG13615	RUG13615_sp024697655	GCA_024697655-GCA_024697655___1270	93.8	96	6	0	1	96	389	484	8.94e-62	196
3	ASV_fbb_hzq	rumen	SPIREOTU_02543077	Bacteria	Bacillota_A	Clostridia	Lachnospirales	Lachnospiraceae	Butyrivibrio		SPIREOTU_02543077-SPIREOTU_02543077___3492	99	96	1	0	1	96	398	493	3.35e-65	205
3	ASV_fdw_jyk	rumen	GCA_937907605	Bacteria	Bacillota_A	Clostridia	Oscillospirales	Acutalibacteraceae	Eubacterium_R	Eubacterium_R_sp937907605	GCA_937907605-GCA_937907605___1200	94.8	96	5	0	1	96	397	492	4.39e-64	202
3	ASV_fjq_pgr	rumen	GCA_024689505	Bacteria	Bacillota_A	Clostridia	Lachnospirales	Bianqueaceae	RUG159	RUG159_sp024689505	GCA_024689505-GCA_024689505___552	92.7	96	7	0	1	96	357	452	4.43e-59	188
3	ASV_fwa_aoy	rumen	SPIREOTU_02401735	Bacteria	Bacillota_A	Clostridia	Oscillospirales	Oscillospiraceae	Limivicinus		SPIREOTU_02401735-SPIREOTU_02401735___1309	95.8	95	4	0	1	95	394	488	4.27e-64	202
3	ASV_fye_7nq	rumen	GCA_902778115	Bacteria	Bacillota_A	Clostridia	Oscillospirales	Oscillospiraceae	Limivicinus	Limivicinus_sp902778115	GCA_902778115-GCA_902778115___322	95.8	95	4	0	1	95	394	488	2.29e-64	202
3	ASV_gcf_f12	rumen	GCA_946645735	Bacteria	Bacillota_A	Clostridia	Peptostreptococcales	Anaerovoracaceae	RUG754	RUG754_sp946645735	GCA_946645735-GCA_946645735___450	92.7	96	7	0	1	96	383	478	1.2e-60	192
3	ASV_gnc_xyl	rumen	SPIREOTU_00677133	Bacteria	Bacillota_A	Clostridia	Oscillospirales	Oscillospiraceae	Limivicinus		SPIREOTU_00677133-SPIREOTU_00677133___997	91.6	95	8	0	1	95	394	488	6.79e-61	193
3	ASV_gph_nop	rumen	GCA_902766655	Bacteria	Bacillota_A	Clostridia	Lachnospirales	Lachnospiraceae	Chordicoccus	Chordicoccus_sp902766655	GCA_902766655-GCA_902766655___754	93.8	96	6	0	1	96	382	477	8.39e-63	198
3	ASV_gro_ht2	rumen	SPIREOTU_00677133	Bacteria	Bacillota_A	Clostridia	Oscillospirales	Oscillospiraceae	Limivicinus		SPIREOTU_00677133-SPIREOTU_00677133___997	95.8	95	4	0	1	95	394	488	4.56e-63	199
3	ASV_h27_2he	rumen	GCA_024697655	Bacteria	Bacillota_A	Clostridia	Peptostreptococcales	Anaerovoracaceae	RUG13615	RUG13615_sp024697655	GCA_024697655-GCA_024697655___1270	91.7	96	8	0	1	96	389	484	1.85e-59	189
3	ASV_h8f_ti0	human	GCA_934899185	Bacteria	Bacillota_A	Clostridia	Lachnospirales	Lachnospiraceae	Pararoseburia	Pararoseburia_sp934899185	GCA_934899185-GCA_934899185___1417	100	96	0	0	1	96	380	475	2.38e-66	207
3	ASV_h8n_11s	rumen	GCA_024697425	Bacteria	Bacillota_A	Clostridia	Lachnospirales	Lachnospiraceae	Butyrivibrio	Butyrivibrio_sp024697425	GCA_024697425-GCA_024697425___193	92.7	96	7	0	1	96	366	461	1.16e-63	200
3	ASV_hlf_w9m	rumen	GCA_946628965	Bacteria	Bacillota_A	Clostridia	Oscillospirales	Oscillospiraceae	Limivicinus	Limivicinus_sp946628965	GCA_946628965-GCA_946628965___1615	97.9	95	2	0	1	95	394	488	4.16e-65	204
3	ASV_hvo_fx9	rumen	GCA_024697425	Bacteria	Bacillota_A	Clostridia	Lachnospirales	Lachnospiraceae	Butyrivibrio	Butyrivibrio_sp024697425	GCA_024697425-GCA_024697425___193	91.7	96	8	0	1	96	366	461	4.44e-63	199
3	ASV_i7q_yty	rumen	GCA_024697425	Bacteria	Bacillota_A	Clostridia	Lachnospirales	Lachnospiraceae	Butyrivibrio	Butyrivibrio_sp024697425	GCA_024697425-GCA_024697425___193	92.7	96	7	0	1	96	366	461	1.16e-63	200
3	ASV_ib2_na4	rumen	GCA_900319675	Bacteria	Bacillota_I	Bacilli_A	Erysipelotrichales	Erysipelotrichaceae	RUG521	RUG521_sp900319675	GCA_900319675-GCA_900319675___177	99	96	1	0	1	96	384	479	8.61e-67	207
3	ASV_icg_nv8	rumen	SPIREOTU_02543077	Bacteria	Bacillota_A	Clostridia	Lachnospirales	Lachnospiraceae	Butyrivibrio		SPIREOTU_02543077-SPIREOTU_02543077___3492	97.9	96	2	0	1	96	398	493	4.68e-65	204
3	ASV_iiw_ny1	rumen	SPIREOTU_02399032	Bacteria	Bacillota_A	Clostridia	Lachnospirales	Lachnospiraceae	Butyrivibrio		SPIREOTU_02399032-SPIREOTU_02399032___2857	83.3	96	16	0	1	96	398	493	3.08e-54	176
3	ASV_iul_wjd	rumen	GCA_017443515	Bacteria	Bacillota_A	Clostridia	Peptostreptococcales	Anaerovoracaceae	RUG13409	RUG13409_sp017443515	GCA_017443515-GCA_017443515___446	100	96	0	0	1	96	383	478	3.67e-66	207
3	ASV_j72_0u2	rumen	GCA_024697425	Bacteria	Bacillota_A	Clostridia	Lachnospirales	Lachnospiraceae	Butyrivibrio	Butyrivibrio_sp024697425	GCA_024697425-GCA_024697425___193	100	96	0	0	1	96	366	461	3.63e-67	209
3	ASV_jel_0ue	rumen	GEMOTU_27511	Bacteria	Bacillota_A	Clostridia	Lachnospirales	Lachnospiraceae	RGIG5612	RGIG5612_sp017511045	GEMOTU_27511-GEMOTU_27511___57	100	96	0	0	1	96	382	477	1.84e-66	208
3	ASV_jfw_jof	rumen	GCA_024697655	Bacteria	Bacillota_A	Clostridia	Peptostreptococcales	Anaerovoracaceae	RUG13615	RUG13615_sp024697655	GCA_024697655-GCA_024697655___1270	88.5	96	11	0	1	96	389	484	3.5e-60	191
3	ASV_ju7_5dx	rumen	GCA_017958935	Bacteria	Bacillota_A	Clostridia	Lachnospirales	Lachnospiraceae	UBA1267	UBA1267_sp017958935	GCA_017958935-GCA_017958935___1681	91.7	96	8	0	1	96	388	483	6.99e-61	193
3	ASV_jyo_fvw	rumen	SPIREOTU_02401735	Bacteria	Bacillota_A	Clostridia	Oscillospirales	Oscillospiraceae	Limivicinus		SPIREOTU_02401735-SPIREOTU_02401735___1309	93.7	95	6	0	1	95	394	488	4.43e-63	199
3	ASV_lbn_4ag	rumen	GCA_024697655	Bacteria	Bacillota_A	Clostridia	Peptostreptococcales	Anaerovoracaceae	RUG13615	RUG13615_sp024697655	GCA_024697655-GCA_024697655___1270	91.7	96	8	0	1	96	389	484	1.85e-59	189
3	ASV_lm3_9w8	rumen	GCA_017432565	Bacteria	Bacillota_A	Clostridia	Lachnospirales	Lachnospiraceae	CAG-791	CAG-791_sp017432565	GCA_017432565-GCA_017432565___1007	99	96	1	0	1	96	382	477	1e-64	203
3	ASV_mef_k8z	rumen	GCA_946628965	Bacteria	Bacillota_A	Clostridia	Oscillospirales	Oscillospiraceae	Limivicinus	Limivicinus_sp946628965	GCA_946628965-GCA_946628965___1615	98.9	95	1	0	1	95	394	488	2.04e-66	208
3	ASV_mfg_veo	rumen	GCA_017432565	Bacteria	Bacillota_A	Clostridia	Lachnospirales	Lachnospiraceae	CAG-791	CAG-791_sp017432565	GCA_017432565-GCA_017432565___1007	86.5	96	13	0	1	96	382	477	6.19e-60	191
3	ASV_mmu_l4c	rumen	GCA_017619905	Bacteria	Bacillota_A	Clostridia	Peptostreptococcales	Anaerovoracaceae	RUG13409	RUG13409_sp017619905	GCA_017619905-GCA_017619905___63	89.6	96	10	0	1	96	383	478	4.43e-60	191
3	ASV_mo4_97q	rumen	GCA_017958935	Bacteria	Bacillota_A	Clostridia	Lachnospirales	Lachnospiraceae	UBA1267	UBA1267_sp017958935	GCA_017958935-GCA_017958935___1681	89.6	96	10	0	1	96	388	483	2.71e-59	189
3	ASV_n37_2nj	rumen	GCA_902778115	Bacteria	Bacillota_A	Clostridia	Oscillospirales	Oscillospiraceae	Limivicinus	Limivicinus_sp902778115	GCA_902778115-GCA_902778115___322	97.9	95	2	0	1	95	394	488	1.12e-65	206
3	ASV_nby_4w9	rumen	GCA_024691985	Bacteria	Bacillota_A	Clostridia	Oscillospirales	Oscillospiraceae	Limivicinus	Limivicinus_sp024691985	GCA_024691985-GCA_024691985___841	90.5	95	9	0	1	95	394	488	1.38e-61	195
3	ASV_nxg_wzy	rumen	GCA_024697655	Bacteria	Bacillota_A	Clostridia	Peptostreptococcales	Anaerovoracaceae	RUG13615	RUG13615_sp024697655	GCA_024697655-GCA_024697655___1270	93.8	96	6	0	1	96	389	484	4.74e-61	194
3	ASV_o70_sig	rumen	GCA_024697425	Bacteria	Bacillota_A	Clostridia	Lachnospirales	Lachnospiraceae	Butyrivibrio	Butyrivibrio_sp024697425	GCA_024697425-GCA_024697425___193	92.7	96	7	0	1	96	366	461	2.27e-63	199
3	ASV_oqu_tw7	rumen	GCA_946628965	Bacteria	Bacillota_A	Clostridia	Oscillospirales	Oscillospiraceae	Limivicinus	Limivicinus_sp946628965	GCA_946628965-GCA_946628965___1615	88.4	95	11	0	1	95	394	488	2.54e-60	192
3	ASV_p3g_tpd	rumen	GCA_902778115	Bacteria	Bacillota_A	Clostridia	Oscillospirales	Oscillospiraceae	Limivicinus	Limivicinus_sp902778115	GCA_902778115-GCA_902778115___322	100	95	0	0	1	95	394	488	2.94e-66	207
3	ASV_pv2_bku	rumen	GCA_902796795	Bacteria	Bacillota_A	Clostridia	Lachnospirales	Lachnospiraceae	UBA1267	UBA1267_sp902796795	GCA_902796795-GCA_902796795___1887	100	96	0	0	1	96	395	490	1.47e-65	206
3	ASV_pvf_5hq	rumen	SPIREOTU_02399032	Bacteria	Bacillota_A	Clostridia	Lachnospirales	Lachnospiraceae	Butyrivibrio		SPIREOTU_02399032-SPIREOTU_02399032___2857	83.3	96	16	0	1	96	398	493	3.08e-54	176
3	ASV_q0j_q2e	rumen	GCA_024697425	Bacteria	Bacillota_A	Clostridia	Lachnospirales	Lachnospiraceae	Butyrivibrio	Butyrivibrio_sp024697425	GCA_024697425-GCA_024697425___193	93.8	96	6	0	1	96	366	461	2.17e-64	202
3	ASV_qy0_tvo	rumen	GCA_024697655	Bacteria	Bacillota_A	Clostridia	Peptostreptococcales	Anaerovoracaceae	RUG13615	RUG13615_sp024697655	GCA_024697655-GCA_024697655___1270	94.8	96	5	0	1	96	389	484	4.43e-63	199
3	ASV_r2i_sip	rumen	GCA_902778115	Bacteria	Bacillota_A	Clostridia	Oscillospirales	Oscillospiraceae	Limivicinus	Limivicinus_sp902778115	GCA_902778115-GCA_902778115___322	100	95	0	0	1	95	394	488	2.94e-66	207
3	ASV_rgs_zzx	rumen	GCA_024691985	Bacteria	Bacillota_A	Clostridia	Oscillospirales	Oscillospiraceae	Limivicinus	Limivicinus_sp024691985	GCA_024691985-GCA_024691985___841	90.5	95	9	0	1	95	394	488	1.38e-61	195
3	ASV_rnk_soe	rumen	SPIREOTU_01712927	Bacteria	Bacillota_A	Clostridia	Oscillospirales	Acutalibacteraceae	RUG714		SPIREOTU_01712927-SPIREOTU_01712927___318	90.6	96	9	0	1	96	401	496	3.91e-63	197
3	ASV_rug_2bh	rumen	GCA_022510925	Bacteria	Spirochaetota	Spirochaetia	Treponematales	Treponemataceae	Treponema_D	Treponema_D_sp022510925	GCA_022510925-GCA_022510925___495	82.3	96	17	0	1	96	387	482	2.63e-54	176
3	ASV_s54_ymd	rumen	GCA_024697655	Bacteria	Bacillota_A	Clostridia	Peptostreptococcales	Anaerovoracaceae	RUG13615	RUG13615_sp024697655	GCA_024697655-GCA_024697655___1270	92.7	96	7	0	1	96	389	484	6.61e-61	193
3	ASV_smz_v0z	rumen	GCA_902761635	Bacteria	Bacillota_A	Clostridia	Oscillospirales	Oscillospiraceae	Limivicinus	Limivicinus_sp902761635	GCA_902761635-GCA_902761635___1598	92.6	95	7	0	1	95	394	488	9.48e-61	193
3	ASV_sqm_p28	rumen	GCA_902796795	Bacteria	Bacillota_A	Clostridia	Lachnospirales	Lachnospiraceae	UBA1267	UBA1267_sp902796795	GCA_902796795-GCA_902796795___1887	99	96	1	0	1	96	395	490	4e-65	205
3	ASV_sri_ldt	rumen	SPIREOTU_02543077	Bacteria	Bacillota_A	Clostridia	Lachnospirales	Lachnospiraceae	Butyrivibrio		SPIREOTU_02543077-SPIREOTU_02543077___3492	99	96	1	0	1	96	398	493	3.35e-65	205
3	ASV_tol_20r	rumen	GCA_017443515	Bacteria	Bacillota_A	Clostridia	Peptostreptococcales	Anaerovoracaceae	RUG13409	RUG13409_sp017443515	GCA_017443515-GCA_017443515___446	99	96	1	0	1	96	383	478	1.96e-65	205
3	ASV_tqr_njn	rumen	GCA_017432565	Bacteria	Bacillota_A	Clostridia	Lachnospirales	Lachnospiraceae	CAG-791	CAG-791_sp017432565	GCA_017432565-GCA_017432565___1007	99	96	1	0	1	96	382	477	1e-64	203
4	ASV_c67_de3	rumen	GCA_902793285	Bacteria	Bacillota_A	Clostridia	Oscillospirales	Oscillospiraceae	Limivicinus	Limivicinus_sp902793285	GCA_902793285-GCA_902793285___1580	87.4	95	12	0	1	95	394	488	6.98e-60	191
4	ASV_k4i_jhp	rumen	GCA_902793285	Bacteria	Bacillota_A	Clostridia	Oscillospirales	Oscillospiraceae	Limivicinus	Limivicinus_sp902793285	GCA_902793285-GCA_902793285___1580	87.4	95	12	0	1	95	394	488	6.98e-60	191
4	ASV_lkj_s60	rumen	SPIREOTU_00677133	Bacteria	Bacillota_A	Clostridia	Oscillospirales	Oscillospiraceae	Limivicinus		SPIREOTU_00677133-SPIREOTU_00677133___997	93.7	95	6	0	1	95	394	488	1.28e-61	195
4	ASV_q9f_buf	rumen	GCA_902793285	Bacteria	Bacillota_A	Clostridia	Oscillospirales	Oscillospiraceae	Limivicinus	Limivicinus_sp902793285	GCA_902793285-GCA_902793285___1580	87.4	95	12	0	1	95	394	488	6.98e-60	191
5	ASV_2v1_7f9	rumen	SPIREOTU_01711019	Bacteria	Bacillota_A	Clostridia	Oscillospirales	Oscillospiraceae	Limivicinus		SPIREOTU_01711019-SPIREOTU_01711019___2228	94.7	95	5	0	1	95	413	507	2.13e-64	203
5	ASV_4ee_j93	rumen	SPIREOTU_00677897	Bacteria	Bacillota_A	Clostridia	Oscillospirales	Oscillospiraceae	Limivicinus		SPIREOTU_00677897-SPIREOTU_00677897___1529	97.9	95	2	0	1	95	216	310	1.31e-68	210
5	ASV_543_kzu	rumen	SPIREOTU_01711019	Bacteria	Bacillota_A	Clostridia	Oscillospirales	Oscillospiraceae	Limivicinus		SPIREOTU_01711019-SPIREOTU_01711019___2228	94.7	95	5	0	1	95	413	507	2.97e-64	202
5	ASV_54j_xvs	rumen	SPIREOTU_01711019	Bacteria	Bacillota_A	Clostridia	Oscillospirales	Oscillospiraceae	Limivicinus		SPIREOTU_01711019-SPIREOTU_01711019___2228	95.8	95	4	0	1	95	413	507	7.81e-65	204
5	ASV_54n_1wq	rumen	GCA_015067435	Bacteria	Bacillota_A	Clostridia	Oscillospirales	Oscillospiraceae	Hominicoprocola	Hominicoprocola_sp015067435	GCA_015067435-GCA_015067435___1544	92.6	95	7	0	1	95	395	489	2.5e-61	194
5	ASV_69m_ezq	rumen	SPIREOTU_01711019	Bacteria	Bacillota_A	Clostridia	Oscillospirales	Oscillospiraceae	Limivicinus		SPIREOTU_01711019-SPIREOTU_01711019___2228	94.7	95	5	0	1	95	413	507	8.54e-62	196
5	ASV_6vn_96m	rumen	SPIREOTU_01711019	Bacteria	Bacillota_A	Clostridia	Oscillospirales	Oscillospiraceae	Limivicinus		SPIREOTU_01711019-SPIREOTU_01711019___2228	93.7	95	6	0	1	95	413	507	4.27e-63	199
5	ASV_7hr_8l6	rumen	SPIREOTU_01711019	Bacteria	Bacillota_A	Clostridia	Oscillospirales	Oscillospiraceae	Limivicinus		SPIREOTU_01711019-SPIREOTU_01711019___2228	89.5	95	10	0	1	95	413	507	4.59e-60	191
5	ASV_7xt_c4o	rumen	GCA_946628965	Bacteria	Bacillota_A	Clostridia	Oscillospirales	Oscillospiraceae	Limivicinus	Limivicinus_sp946628965	GCA_946628965-GCA_946628965___1615	96.8	95	3	0	1	95	394	488	2.13e-65	205
5	ASV_9au_ava	rumen	SPIREOTU_00677897	Bacteria	Bacillota_A	Clostridia	Oscillospirales	Oscillospiraceae	Limivicinus		SPIREOTU_00677897-SPIREOTU_00677897___1529	93.7	95	6	0	1	95	216	310	2.97e-63	196
5	ASV_9lp_2uz	rumen	SPIREOTU_02401735	Bacteria	Bacillota_A	Clostridia	Oscillospirales	Oscillospiraceae	Limivicinus		SPIREOTU_02401735-SPIREOTU_02401735___1309	93.7	95	6	0	1	95	394	488	6.41e-62	196
5	ASV_9oj_5e5	rumen	SPIREOTU_01711019	Bacteria	Bacillota_A	Clostridia	Oscillospirales	Oscillospiraceae	Limivicinus		SPIREOTU_01711019-SPIREOTU_01711019___2228	95.8	95	4	0	1	95	413	507	7.81e-65	204
5	ASV_aa6_epr	rumen	GCA_946628965	Bacteria	Bacillota_A	Clostridia	Oscillospirales	Oscillospiraceae	Limivicinus	Limivicinus_sp946628965	GCA_946628965-GCA_946628965___1615	95.8	95	4	0	1	95	394	488	1.59e-64	203
5	ASV_ak1_kj8	rumen	SPIREOTU_01711019	Bacteria	Bacillota_A	Clostridia	Oscillospirales	Oscillospiraceae	Limivicinus		SPIREOTU_01711019-SPIREOTU_01711019___2228	91.6	95	8	0	1	95	413	507	4.5e-61	194
5	ASV_bcq_tsg	rumen	SPIREOTU_01711019	Bacteria	Bacillota_A	Clostridia	Oscillospirales	Oscillospiraceae	Limivicinus		SPIREOTU_01711019-SPIREOTU_01711019___2228	96.8	95	3	0	1	95	413	507	2.13e-64	203
5	ASV_bsh_ja2	rumen	GCA_017428085	Bacteria	Bacillota_A	Clostridia	Oscillospirales	Acutalibacteraceae	RUG806	RUG806_sp017428085	GCA_017428085-GCA_017428085___2476	91.6	95	8	0	1	95	394	488	2.47e-61	194
5	ASV_clg_lbp	rumen	SPIREOTU_01711019	Bacteria	Bacillota_A	Clostridia	Oscillospirales	Oscillospiraceae	Limivicinus		SPIREOTU_01711019-SPIREOTU_01711019___2228	92.6	95	7	0	1	95	413	507	1.16e-62	198
5	ASV_cxt_4gd	rumen	SPIREOTU_01711019	Bacteria	Bacillota_A	Clostridia	Oscillospirales	Oscillospiraceae	Limivicinus		SPIREOTU_01711019-SPIREOTU_01711019___2228	96.8	95	3	0	1	95	413	507	2.13e-64	203
5	ASV_d5n_of7	rumen	SPIREOTU_01711019	Bacteria	Bacillota_A	Clostridia	Oscillospirales	Oscillospiraceae	Limivicinus		SPIREOTU_01711019-SPIREOTU_01711019___2228	95.8	95	4	0	1	95	413	507	7.81e-65	204
5	ASV_eoj_631	rumen	GCA_015068395	Bacteria	Bacillota_A	Clostridia	Oscillospirales	Oscillospiraceae	Hominicoprocola	Hominicoprocola_sp015068395	GCA_015068395-GCA_015068395___1875	89.5	95	10	0	1	95	395	489	1.93e-60	190
5	ASV_fyi_isw	rumen	GCA_024691985	Bacteria	Bacillota_A	Clostridia	Oscillospirales	Oscillospiraceae	Limivicinus	Limivicinus_sp024691985	GCA_024691985-GCA_024691985___841	88.4	95	11	0	1	95	394	488	1.04e-59	190
5	ASV_i0k_k9r	rumen	GCA_902789745	Bacteria	Bacillota_A	Clostridia	Oscillospirales	Oscillospiraceae	Limivicinus	Limivicinus_sp902789745	GCA_902789745-GCA_902789745___1180	88.2	93	11	0	1	93	394	486	3.27e-58	183
5	ASV_i50_f90	rumen	SPIREOTU_01711019	Bacteria	Bacillota_A	Clostridia	Oscillospirales	Oscillospiraceae	Limivicinus		SPIREOTU_01711019-SPIREOTU_01711019___2228	89.5	95	10	0	1	95	413	507	8.91e-60	191
5	ASV_iuk_u80	rumen	SPIREOTU_01711019	Bacteria	Bacillota_A	Clostridia	Oscillospirales	Oscillospiraceae	Limivicinus		SPIREOTU_01711019-SPIREOTU_01711019___2228	93.7	95	6	0	1	95	413	507	3.15e-62	197
5	ASV_iur_lj4	rumen	SPIREOTU_01711019	Bacteria	Bacillota_A	Clostridia	Oscillospirales	Oscillospiraceae	Limivicinus		SPIREOTU_01711019-SPIREOTU_01711019___2228	96.8	95	3	0	1	95	413	507	2.13e-64	203
5	ASV_kmn_jxa	rumen	SPIREOTU_01711019	Bacteria	Bacillota_A	Clostridia	Oscillospirales	Oscillospiraceae	Limivicinus		SPIREOTU_01711019-SPIREOTU_01711019___2228	95.8	95	4	0	1	95	413	507	1.52e-64	203
5	ASV_l48_536	rumen	SPIREOTU_01697611	Bacteria	Bacillota_A	Clostridia	Oscillospirales	Oscillospiraceae	Limivicinus		SPIREOTU_01697611-SPIREOTU_01697611___843	100	95	0	0	1	95	394	488	4.83e-68	212
5	ASV_ldo_1q5	rumen	GCA_947165595	Bacteria	Bacillota_A	Clostridia	Oscillospirales	Oscillospiraceae	Hominicoprocola	Hominicoprocola_sp947165595	GCA_947165595-GCA_947165595___1766	88.4	95	11	0	1	95	395	489	1.41e-58	187
5	ASV_lg3_uto	rumen	SPIREOTU_01711019	Bacteria	Bacillota_A	Clostridia	Oscillospirales	Oscillospiraceae	Limivicinus		SPIREOTU_01711019-SPIREOTU_01711019___2228	96.8	95	3	0	1	95	413	507	2.13e-64	203
5	ASV_lje_tcz	rumen	SPIREOTU_01711019	Bacteria	Bacillota_A	Clostridia	Oscillospirales	Oscillospiraceae	Limivicinus		SPIREOTU_01711019-SPIREOTU_01711019___2228	97.9	95	2	0	1	95	413	507	2.05e-65	206
5	ASV_ln5_nn2	rumen	SPIREOTU_01711019	Bacteria	Bacillota_A	Clostridia	Oscillospirales	Oscillospiraceae	Limivicinus		SPIREOTU_01711019-SPIREOTU_01711019___2228	96.8	95	3	0	1	95	413	507	7.81e-65	204
5	ASV_m2p_vez	rumen	SPIREOTU_00534913	Bacteria	Bacillota_A	Clostridia	Oscillospirales	Oscillospiraceae	Limivicinus		SPIREOTU_00534913-SPIREOTU_00534913___2627	100	95	0	0	1	95	394	488	1.46e-66	208
5	ASV_mt5_0yk	rumen	SPIREOTU_01711019	Bacteria	Bacillota_A	Clostridia	Oscillospirales	Oscillospiraceae	Limivicinus		SPIREOTU_01711019-SPIREOTU_01711019___2228	92.6	95	7	0	1	95	413	507	6.12e-62	196
5	ASV_n60_2io	rumen	SPIREOTU_01941985	Bacteria	Bacillota_A	Clostridia	Lachnospirales	Lachnospiraceae	UBA629		SPIREOTU_01941985-SPIREOTU_01941985___1146	97.9	96	2	0	1	96	395	490	5.85e-63	196
5	ASV_ne4_lkj	rumen	SPIREOTU_01697611	Bacteria	Bacillota_A	Clostridia	Oscillospirales	Oscillospiraceae	Limivicinus		SPIREOTU_01697611-SPIREOTU_01697611___843	100	95	0	0	1	95	394	488	4.83e-68	212
5	ASV_nkm_8qh	rumen	SPIREOTU_01941985	Bacteria	Bacillota_A	Clostridia	Lachnospirales	Lachnospiraceae	UBA629		SPIREOTU_01941985-SPIREOTU_01941985___1146	97.9	96	2	0	1	96	395	490	5.85e-63	196
5	ASV_nv6_oow	rumen	SPIREOTU_02401735	Bacteria	Bacillota_A	Clostridia	Oscillospirales	Oscillospiraceae	Limivicinus		SPIREOTU_02401735-SPIREOTU_02401735___1309	93.7	95	6	0	1	95	394	488	1.21e-62	198
5	ASV_oqn_95n	rumen	SPIREOTU_01711019	Bacteria	Bacillota_A	Clostridia	Oscillospirales	Oscillospiraceae	Limivicinus		SPIREOTU_01711019-SPIREOTU_01711019___2228	93.7	95	6	0	1	95	413	507	2.31e-61	195
5	ASV_pio_vzm	rumen	SPIREOTU_01711019	Bacteria	Bacillota_A	Clostridia	Oscillospirales	Oscillospiraceae	Limivicinus		SPIREOTU_01711019-SPIREOTU_01711019___2228	93.7	95	6	0	1	95	413	507	2.31e-61	195
5	ASV_q0v_e5t	rumen	SPIREOTU_00677897	Bacteria	Bacillota_A	Clostridia	Oscillospirales	Oscillospiraceae	Limivicinus		SPIREOTU_00677897-SPIREOTU_00677897___1529	93.7	95	6	0	1	95	216	310	2.97e-63	196
5	ASV_qlt_qf7	rumen	SPIREOTU_01711019	Bacteria	Bacillota_A	Clostridia	Oscillospirales	Oscillospiraceae	Limivicinus		SPIREOTU_01711019-SPIREOTU_01711019___2228	100	95	0	0	1	95	413	507	2.76e-66	208
5	ASV_rfe_qs0	rumen	SPIREOTU_01711019	Bacteria	Bacillota_A	Clostridia	Oscillospirales	Oscillospiraceae	Limivicinus		SPIREOTU_01711019-SPIREOTU_01711019___2228	93.7	95	6	0	1	95	413	507	1.57e-63	201
5	ASV_sfk_zdp	rumen	GCA_017469115	Bacteria	Bacillota_A	Clostridia	Oscillospirales	Oscillospiraceae	Limivicinus	Limivicinus_sp017469115	GCA_017469115-GCA_017469115___869	92.6	95	7	0	1	95	244	338	7.45e-63	196
5	ASV_ssv_niv	rumen	SPIREOTU_01697611	Bacteria	Bacillota_A	Clostridia	Oscillospirales	Oscillospiraceae	Limivicinus		SPIREOTU_01697611-SPIREOTU_01697611___843	92.6	95	7	0	1	95	394	488	2.29e-62	197
5	ASV_yjj_6oz	rumen	SPIREOTU_02401735	Bacteria	Bacillota_A	Clostridia	Oscillospirales	Oscillospiraceae	Limivicinus		SPIREOTU_02401735-SPIREOTU_02401735___1309	88.4	95	11	0	1	95	394	488	4.87e-60	191
6	ASV_4y7_bzy	rumen	GCA_024691985	Bacteria	Bacillota_A	Clostridia	Oscillospirales	Oscillospiraceae	Limivicinus	Limivicinus_sp024691985	GCA_024691985-GCA_024691985___841	95.8	95	4	0	1	95	394	488	1.97e-60	192
6	ASV_5ii_kyl	rumen	SPIREOTU_00677897	Bacteria	Bacillota_A	Clostridia	Oscillospirales	Oscillospiraceae	Limivicinus		SPIREOTU_00677897-SPIREOTU_00677897___1529	100	95	0	0	1	95	216	310	5.97e-70	213
6	ASV_97n_ey2	rumen	GCA_902779945	Bacteria	Bacillota_A	Clostridia	Oscillospirales	Oscillospiraceae	Limivicinus	Limivicinus_sp902779945	GCA_902779945-GCA_902779945___610	92.6	95	7	0	1	95	394	488	5.13e-59	188
6	ASV_bmt_t7q	rumen	GCA_902761635	Bacteria	Bacillota_A	Clostridia	Oscillospirales	Oscillospiraceae	Limivicinus	Limivicinus_sp902761635	GCA_902761635-GCA_902761635___1598	100	95	0	0	1	95	394	488	2.89e-66	207
6	ASV_ftl_nef	rumen	GCA_024691985	Bacteria	Bacillota_A	Clostridia	Oscillospirales	Oscillospiraceae	Limivicinus	Limivicinus_sp024691985	GCA_024691985-GCA_024691985___841	89.5	95	10	0	1	95	394	488	1.04e-59	190
6	ASV_g6u_3f5	rumen	GCA_902789745	Bacteria	Bacillota_A	Clostridia	Oscillospirales	Oscillospiraceae	Limivicinus	Limivicinus_sp902789745	GCA_902789745-GCA_902789745___1180	91.6	95	8	0	1	95	394	488	3.08e-63	196
6	ASV_gd7_498	rumen	GCA_002450075	Bacteria	Bacillota_A	Clostridia	Oscillospirales	Oscillospiraceae	Limivicinus	Limivicinus_sp002450075	GCA_002450075-GCA_002450075___1608	97.8	93	2	0	1	93	398	490	1.71e-64	203
6	ASV_gi1_hdb	rumen	GCA_902789745	Bacteria	Bacillota_A	Clostridia	Oscillospirales	Oscillospiraceae	Limivicinus	Limivicinus_sp902789745	GCA_902789745-GCA_902789745___1180	91.6	95	8	0	1	95	394	488	3.08e-63	196
6	ASV_gvw_v3a	rumen	GCA_024691985	Bacteria	Bacillota_A	Clostridia	Oscillospirales	Oscillospiraceae	Limivicinus	Limivicinus_sp024691985	GCA_024691985-GCA_024691985___841	94.7	95	5	0	1	95	394	488	2.75e-60	192
6	ASV_ixs_6ao	rumen	GCA_002450075	Bacteria	Bacillota_A	Clostridia	Oscillospirales	Oscillospiraceae	Limivicinus	Limivicinus_sp002450075	GCA_002450075-GCA_002450075___1608	97.8	93	2	0	1	93	398	490	1.71e-64	203
6	ASV_jn5_8sb	rumen	GCA_902778115	Bacteria	Bacillota_A	Clostridia	Oscillospirales	Oscillospiraceae	Limivicinus	Limivicinus_sp902778115	GCA_902778115-GCA_902778115___322	93.6	94	6	0	1	94	394	487	1.3e-61	195
6	ASV_k9c_n1r	rumen	GCA_902778115	Bacteria	Bacillota_A	Clostridia	Oscillospirales	Oscillospiraceae	Limivicinus	Limivicinus_sp902778115	GCA_902778115-GCA_902778115___322	93.7	95	6	0	1	95	394	488	1.82e-61	195
6	ASV_kjn_qjd	rumen	GCA_902789745	Bacteria	Bacillota_A	Clostridia	Oscillospirales	Oscillospiraceae	Limivicinus	Limivicinus_sp902789745	GCA_902789745-GCA_902789745___1180	91.6	95	8	0	1	95	394	488	3.08e-63	196
6	ASV_m4d_wep	rumen	GCA_902789745	Bacteria	Bacillota_A	Clostridia	Oscillospirales	Oscillospiraceae	Limivicinus	Limivicinus_sp902789745	GCA_902789745-GCA_902789745___1180	90.5	95	9	0	1	95	394	488	1.42e-60	189
6	ASV_md4_ggz	rumen	GCA_902789745	Bacteria	Bacillota_A	Clostridia	Oscillospirales	Oscillospiraceae	Limivicinus	Limivicinus_sp902789745	GCA_902789745-GCA_902789745___1180	91.6	95	8	0	1	95	394	488	3.08e-63	196
6	ASV_msg_uoc	rumen	GCA_902778115	Bacteria	Bacillota_A	Clostridia	Oscillospirales	Oscillospiraceae	Limivicinus	Limivicinus_sp902778115	GCA_902778115-GCA_902778115___322	92.6	95	7	0	1	95	394	488	1.87e-60	192
6	ASV_mvl_as1	rumen	SPIREOTU_02525457	Bacteria	Bacillota_A	Clostridia	Oscillospirales	Oscillospiraceae	Limivicinus		SPIREOTU_02525457-SPIREOTU_02525457___248	93.7	95	6	0	1	95	395	489	6.78e-62	196
6	ASV_q0a_ra8	rumen	GCA_902789745	Bacteria	Bacillota_A	Clostridia	Oscillospirales	Oscillospiraceae	Limivicinus	Limivicinus_sp902789745	GCA_902789745-GCA_902789745___1180	91.6	95	8	0	1	95	394	488	3.08e-63	196
6	ASV_rlp_vte	rumen	SPIREOTU_00677897	Bacteria	Bacillota_A	Clostridia	Oscillospirales	Oscillospiraceae	Limivicinus		SPIREOTU_00677897-SPIREOTU_00677897___1529	98.9	95	1	0	1	95	216	310	3.32e-69	211
6	ASV_ttu_q54	rumen	SPIREOTU_01707472	Bacteria	Bacillota_A	Clostridia	Oscillospirales	Oscillospiraceae	Limivicinus		SPIREOTU_01707472-SPIREOTU_01707472___745	100	95	0	0	1	95	398	492	4.44e-66	207
7	ASV_2mh_fc0	rumen	GCA_902782505	Bacteria	Bacillota_I	Bacilli_A	Erysipelotrichales	Erysipelotrichaceae	RUG11872	RUG11872_sp902782505	GCA_902782505-GCA_902782505___456	100	96	0	0	1	96	386	481	1.79e-68	213
7	ASV_3d8_55j	rumen	GCA_902781545	Bacteria	Spirochaetota	Spirochaetia	Sphaerochaetales	Sphaerochaetaceae	UBA9732	UBA9732_sp902781545	GCA_902781545-GCA_902781545___1743	100	96	0	0	1	96	386	481	1.08e-64	203
7	ASV_3ju_aat	rumen	GCA_902781545	Bacteria	Spirochaetota	Spirochaetia	Sphaerochaetales	Sphaerochaetaceae	UBA9732	UBA9732_sp902781545	GCA_902781545-GCA_902781545___1743	99	96	1	0	1	96	386	481	2.11e-64	202
7	ASV_3zn_k4n	rumen	GCA_902781545	Bacteria	Spirochaetota	Spirochaetia	Sphaerochaetales	Sphaerochaetaceae	UBA9732	UBA9732_sp902781545	GCA_902781545-GCA_902781545___1743	100	96	0	0	1	96	386	481	1.08e-64	203
7	ASV_5yc_07l	rumen	SPIREOTU_01963736	Bacteria	Bacillota_A	Clostridia	Oscillospirales	Oscillospiraceae	Limivicinus		SPIREOTU_01963736-SPIREOTU_01963736___631	92.6	95	7	0	1	95	398	492	1.01e-59	188
7	ASV_6ip_35t	rumen	SPIREOTU_02542713	Bacteria	Bacillota_A	Clostridia	Oscillospirales	Oscillospiraceae	Limivicinus		SPIREOTU_02542713-SPIREOTU_02542713___2118	94.7	95	5	0	1	95	393	487	4.53e-62	196
7	ASV_6oy_2wg	rumen	GCA_902766655	Bacteria	Bacillota_A	Clostridia	Lachnospirales	Lachnospiraceae	Chordicoccus	Chordicoccus_sp902766655	GCA_902766655-GCA_902766655___754	99	96	1	0	1	96	382	477	7.06e-67	209
7	ASV_7pm_ufb	rumen	GCA_017470995	Bacteria	Spirochaetota	Spirochaetia	Sphaerochaetales	Sphaerochaetaceae	UBA9732	UBA9732_sp017470995	GCA_017470995-GCA_017470995___1581	99	96	1	0	1	96	385	480	4.13e-64	202
7	ASV_7wf_o8d	rumen	GCA_902781545	Bacteria	Spirochaetota	Spirochaetia	Sphaerochaetales	Sphaerochaetaceae	UBA9732	UBA9732_sp902781545	GCA_902781545-GCA_902781545___1743	99	96	1	0	1	96	386	481	8.07e-64	201
7	ASV_98h_fwm	rumen	SPIREOTU_02173596	Bacteria	Spirochaetota	Spirochaetia	Sphaerochaetales	Sphaerochaetaceae	UBA9732		SPIREOTU_02173596-SPIREOTU_02173596___909	100	96	0	0	1	96	378	473	2.42e-65	205
7	ASV_98p_frr	rumen	GCA_902766655	Bacteria	Bacillota_A	Clostridia	Lachnospirales	Lachnospiraceae	Chordicoccus	Chordicoccus_sp902766655	GCA_902766655-GCA_902766655___754	100	96	0	0	1	96	382	477	3.6e-67	210
7	ASV_9jq_ljg	rumen	GCA_902781545	Bacteria	Spirochaetota	Spirochaetia	Sphaerochaetales	Sphaerochaetaceae	UBA9732	UBA9732_sp902781545	GCA_902781545-GCA_902781545___1743	100	96	0	0	1	96	386	481	1.08e-64	203
7	ASV_aot_sq1	rumen	GCA_947165595	Bacteria	Bacillota_A	Clostridia	Oscillospirales	Oscillospiraceae	Hominicoprocola	Hominicoprocola_sp947165595	GCA_947165595-GCA_947165595___1766	90.5	95	9	0	1	95	395	489	2.61e-60	192
7	ASV_b7y_ldz	rumen	GCA_902781545	Bacteria	Spirochaetota	Spirochaetia	Sphaerochaetales	Sphaerochaetaceae	UBA9732	UBA9732_sp902781545	GCA_902781545-GCA_902781545___1743	99	96	1	0	1	96	386	481	2.2e-63	200
7	ASV_b89_43c	rumen	GCA_902781545	Bacteria	Spirochaetota	Spirochaetia	Sphaerochaetales	Sphaerochaetaceae	UBA9732	UBA9732_sp902781545	GCA_902781545-GCA_902781545___1743	100	96	0	0	1	96	386	481	1.08e-64	203
7	ASV_ba1_prk	rumen	GCA_918298275	Bacteria	Spirochaetota	Spirochaetia	Sphaerochaetales	Sphaerochaetaceae	UBA9732	UBA9732_sp918298275	GCA_918298275-GCA_918298275___389	99	96	1	0	1	96	384	479	1.07e-64	203
7	ASV_bk6_8u1	rumen	SPIREOTU_01963736	Bacteria	Bacillota_A	Clostridia	Oscillospirales	Oscillospiraceae	Limivicinus		SPIREOTU_01963736-SPIREOTU_01963736___631	92.6	95	7	0	1	95	398	492	1.01e-59	188
7	ASV_ddr_wkv	rumen	GCA_902766655	Bacteria	Bacillota_A	Clostridia	Lachnospirales	Lachnospiraceae	Chordicoccus	Chordicoccus_sp902766655	GCA_902766655-GCA_902766655___754	99	96	1	0	1	96	382	477	7.06e-67	209
7	ASV_dqi_qyq	rumen	GCA_902781545	Bacteria	Spirochaetota	Spirochaetia	Sphaerochaetales	Sphaerochaetaceae	UBA9732	UBA9732_sp902781545	GCA_902781545-GCA_902781545___1743	100	96	0	0	1	96	386	481	1.08e-64	203
7	ASV_g5g_agq	rumen	GCA_902781545	Bacteria	Spirochaetota	Spirochaetia	Sphaerochaetales	Sphaerochaetaceae	UBA9732	UBA9732_sp902781545	GCA_902781545-GCA_902781545___1743	99	96	1	0	1	96	386	481	2.11e-64	202
7	ASV_g69_j1l	rumen	SPIREOTU_02530763	Bacteria	Spirochaetota	Spirochaetia	Sphaerochaetales	Sphaerochaetaceae	UBA9732		SPIREOTU_02530763-SPIREOTU_02530763___555	96.9	96	3	0	1	96	377	472	1.87e-63	200
7	ASV_gmq_xv4	rumen	GCA_024696355	Bacteria	Bacillota_I	Bacilli_A	Erysipelotrichales	Erysipelotrichaceae	Bulleidia	Bulleidia_sp024696355	GCA_024696355-GCA_024696355___2421	75	96	24	0	1	96	388	483	1.42e-50	166
7	ASV_h3t_6nk	rumen	SPIREOTU_01963736	Bacteria	Bacillota_A	Clostridia	Oscillospirales	Oscillospiraceae	Limivicinus		SPIREOTU_01963736-SPIREOTU_01963736___631	92.6	95	7	0	1	95	398	492	1.01e-59	188
7	ASV_hn7_5tt	rumen	GCA_902781545	Bacteria	Spirochaetota	Spirochaetia	Sphaerochaetales	Sphaerochaetaceae	UBA9732	UBA9732_sp902781545	GCA_902781545-GCA_902781545___1743	100	96	0	0	1	96	386	481	1.08e-64	203
7	ASV_hpg_oqk	rumen	GCA_902766655	Bacteria	Bacillota_A	Clostridia	Lachnospirales	Lachnospiraceae	Chordicoccus	Chordicoccus_sp902766655	GCA_902766655-GCA_902766655___754	99	96	1	0	1	96	382	477	7.06e-67	209
7	ASV_htv_eut	rumen	GCA_902781545	Bacteria	Spirochaetota	Spirochaetia	Sphaerochaetales	Sphaerochaetaceae	UBA9732	UBA9732_sp902781545	GCA_902781545-GCA_902781545___1743	99	96	1	0	1	96	386	481	2.11e-64	202
7	ASV_ida_kxb	rumen	GCA_902781545	Bacteria	Spirochaetota	Spirochaetia	Sphaerochaetales	Sphaerochaetaceae	UBA9732	UBA9732_sp902781545	GCA_902781545-GCA_902781545___1743	99	96	1	0	1	96	386	481	2.11e-64	202
7	ASV_j9j_qs4	rumen	GCA_902766655	Bacteria	Bacillota_A	Clostridia	Lachnospirales	Lachnospiraceae	Chordicoccus	Chordicoccus_sp902766655	GCA_902766655-GCA_902766655___754	100	96	0	0	1	96	382	477	3.6e-67	210
7	ASV_jb0_leg	rumen	GCA_902781545	Bacteria	Spirochaetota	Spirochaetia	Sphaerochaetales	Sphaerochaetaceae	UBA9732	UBA9732_sp902781545	GCA_902781545-GCA_902781545___1743	99	96	1	0	1	96	386	481	2.11e-64	202
7	ASV_jzi_wxg	rumen	GCA_902766655	Bacteria	Bacillota_A	Clostridia	Lachnospirales	Lachnospiraceae	Chordicoccus	Chordicoccus_sp902766655	GCA_902766655-GCA_902766655___754	100	96	0	0	1	96	382	477	3.6e-67	210
7	ASV_km1_r7q	rumen	GCA_902781545	Bacteria	Spirochaetota	Spirochaetia	Sphaerochaetales	Sphaerochaetaceae	UBA9732	UBA9732_sp902781545	GCA_902781545-GCA_902781545___1743	100	96	0	0	1	96	386	481	1.08e-64	203
7	ASV_lvp_82f	rumen	GCA_902781545	Bacteria	Spirochaetota	Spirochaetia	Sphaerochaetales	Sphaerochaetaceae	UBA9732	UBA9732_sp902781545	GCA_902781545-GCA_902781545___1743	99	96	1	0	1	96	386	481	2.11e-64	202
7	ASV_mbf_l7n	rumen	SPIREOTU_02530763	Bacteria	Spirochaetota	Spirochaetia	Sphaerochaetales	Sphaerochaetaceae	UBA9732		SPIREOTU_02530763-SPIREOTU_02530763___555	97.9	96	2	0	1	96	377	472	9.13e-65	203
7	ASV_mco_wh3	rumen	GCA_902781545	Bacteria	Spirochaetota	Spirochaetia	Sphaerochaetales	Sphaerochaetaceae	UBA9732	UBA9732_sp902781545	GCA_902781545-GCA_902781545___1743	99	96	1	0	1	96	386	481	2.11e-64	202
7	ASV_n95_ap6	rumen	GCA_902781545	Bacteria	Spirochaetota	Spirochaetia	Sphaerochaetales	Sphaerochaetaceae	UBA9732	UBA9732_sp902781545	GCA_902781545-GCA_902781545___1743	100	96	0	0	1	96	386	481	1.08e-64	203
7	ASV_nfl_51s	rumen	GCA_902781545	Bacteria	Spirochaetota	Spirochaetia	Sphaerochaetales	Sphaerochaetaceae	UBA9732	UBA9732_sp902781545	GCA_902781545-GCA_902781545___1743	99	96	1	0	1	96	386	481	2.11e-64	202
7	ASV_o08_6g3	rumen	GCA_902781545	Bacteria	Spirochaetota	Spirochaetia	Sphaerochaetales	Sphaerochaetaceae	UBA9732	UBA9732_sp902781545	GCA_902781545-GCA_902781545___1743	100	96	0	0	1	96	386	481	1.08e-64	203
7	ASV_obc_k1e	rumen	SPIREOTU_02401735	Bacteria	Bacillota_A	Clostridia	Oscillospirales	Oscillospiraceae	Limivicinus		SPIREOTU_02401735-SPIREOTU_02401735___1309	92.6	94	7	0	1	94	394	487	1.38e-57	184
7	ASV_obg_fcq	rumen	GCA_902781545	Bacteria	Spirochaetota	Spirochaetia	Sphaerochaetales	Sphaerochaetaceae	UBA9732	UBA9732_sp902781545	GCA_902781545-GCA_902781545___1743	99	96	1	0	1	96	386	481	2.11e-64	202
7	ASV_osx_k24	rumen	GCA_902781545	Bacteria	Spirochaetota	Spirochaetia	Sphaerochaetales	Sphaerochaetaceae	UBA9732	UBA9732_sp902781545	GCA_902781545-GCA_902781545___1743	99	96	1	0	1	96	386	481	2.11e-64	202
7	ASV_p36_x4k	rumen	SPIREOTU_01963736	Bacteria	Bacillota_A	Clostridia	Oscillospirales	Oscillospiraceae	Limivicinus		SPIREOTU_01963736-SPIREOTU_01963736___631	92.6	95	7	0	1	95	398	492	1.01e-59	188
7	ASV_pi9_xjt	rumen	GCA_902766655	Bacteria	Bacillota_A	Clostridia	Lachnospirales	Lachnospiraceae	Chordicoccus	Chordicoccus_sp902766655	GCA_902766655-GCA_902766655___754	97.9	96	2	0	1	96	382	477	7.74e-65	204
7	ASV_pq5_qww	rumen	GCA_902781545	Bacteria	Spirochaetota	Spirochaetia	Sphaerochaetales	Sphaerochaetaceae	UBA9732	UBA9732_sp902781545	GCA_902781545-GCA_902781545___1743	100	96	0	0	1	96	386	481	1.08e-64	203
7	ASV_qdo_ls7	rumen	GCA_902781545	Bacteria	Spirochaetota	Spirochaetia	Sphaerochaetales	Sphaerochaetaceae	UBA9732	UBA9732_sp902781545	GCA_902781545-GCA_902781545___1743	100	96	0	0	1	96	386	481	1.08e-64	203
7	ASV_rqe_ura	rumen	GCA_902781545	Bacteria	Spirochaetota	Spirochaetia	Sphaerochaetales	Sphaerochaetaceae	UBA9732	UBA9732_sp902781545	GCA_902781545-GCA_902781545___1743	100	96	0	0	1	96	386	481	1.08e-64	203
7	ASV_t8k_uhk	rumen	GCA_902781545	Bacteria	Spirochaetota	Spirochaetia	Sphaerochaetales	Sphaerochaetaceae	UBA9732	UBA9732_sp902781545	GCA_902781545-GCA_902781545___1743	99	96	1	0	1	96	386	481	2.11e-64	202
7	ASV_tm1_frh	rumen	GCA_902781545	Bacteria	Spirochaetota	Spirochaetia	Sphaerochaetales	Sphaerochaetaceae	UBA9732	UBA9732_sp902781545	GCA_902781545-GCA_902781545___1743	100	96	0	0	1	96	386	481	1.08e-64	203
8	ASV_8ce_hov	rumen	GCA_902772745	Bacteria	Bacillota_A	Clostridia	Lachnospirales	Lachnospiraceae	UBA1267	UBA1267_sp902772745	GCA_902772745-GCA_902772745___2180	95.8	96	4	0	1	96	406	501	2.74e-63	200
8	ASV_rja_l3u	rumen	GCA_902772745	Bacteria	Bacillota_A	Clostridia	Lachnospirales	Lachnospiraceae	UBA1267	UBA1267_sp902772745	GCA_902772745-GCA_902772745___2180	95.8	96	4	0	1	96	406	501	2.74e-63	200
9	ASV_3ec_tv5	rumen	GCA_902796175	Bacteria	Bacillota_A	Clostridia	Oscillospirales	Acutalibacteraceae	RUG806	RUG806_sp902796175	GCA_902796175-GCA_902796175___1237	94.7	95	5	0	1	95	302	396	8e-62	194
9	ASV_4c7_xm2	rumen	GCA_947168785	Bacteria	Bacillota_A	Clostridia	Oscillospirales	Acutalibacteraceae	RUG806	RUG806_sp947168785	GCA_947168785-GCA_947168785___1813	90.5	95	9	0	1	95	248	342	4.17e-62	194
9	ASV_4ho_ham	rumen	SPIREOTU_02525457	Bacteria	Bacillota_A	Clostridia	Oscillospirales	Oscillospiraceae	Limivicinus		SPIREOTU_02525457-SPIREOTU_02525457___248	92.6	95	7	0	1	95	395	489	1.32e-61	195
9	ASV_66e_z1d	rumen	GCA_902772745	Bacteria	Bacillota_A	Clostridia	Lachnospirales	Lachnospiraceae	UBA1267	UBA1267_sp902772745	GCA_902772745-GCA_902772745___2180	96.9	96	3	0	1	96	406	501	1.75e-66	208
9	ASV_7nx_n56	rumen	SPIREOTU_01690066	Bacteria	Bacillota_A	Clostridia	Oscillospirales	Oscillospiraceae	Limivicinus		SPIREOTU_01690066-SPIREOTU_01690066___490	91.6	95	8	0	1	95	395	489	5.07e-60	191
9	ASV_81b_a2c	rumen	SPIREOTU_00527101	Bacteria	Bacillota_A	Clostridia	Oscillospirales	Oscillospiraceae	Limivicinus		SPIREOTU_00527101-SPIREOTU_00527101___653	89.5	95	10	0	1	95	394	488	5.25e-57	183
9	ASV_9l3_l6g	rumen	GCA_902772745	Bacteria	Bacillota_A	Clostridia	Lachnospirales	Lachnospiraceae	UBA1267	UBA1267_sp902772745	GCA_902772745-GCA_902772745___2180	94.8	96	5	0	1	96	406	501	1.3e-65	206
9	ASV_f26_fzn	rumen	GCA_902772745	Bacteria	Bacillota_A	Clostridia	Lachnospirales	Lachnospiraceae	UBA1267	UBA1267_sp902772745	GCA_902772745-GCA_902772745___2180	99	96	1	0	1	96	406	501	6.39e-67	209
9	ASV_fyx_ro1	rumen	SPIREOTU_00527101	Bacteria	Bacillota_A	Clostridia	Oscillospirales	Oscillospiraceae	Limivicinus		SPIREOTU_00527101-SPIREOTU_00527101___653	89.5	95	10	0	1	95	394	488	5.25e-57	183
9	ASV_gbc_zo3	rumen	GCA_902772745	Bacteria	Bacillota_A	Clostridia	Lachnospirales	Lachnospiraceae	UBA1267	UBA1267_sp902772745	GCA_902772745-GCA_902772745___2180	94.8	96	5	0	1	96	406	501	1.3e-65	206
9	ASV_gv5_bz9	rumen	SPIREOTU_00676031	Bacteria	Bacillota_A	Clostridia	Oscillospirales	Oscillospiraceae	Limivicinus		SPIREOTU_00676031-SPIREOTU_00676031___418	89.5	95	10	0	1	95	398	492	4.99e-62	196
9	ASV_h4n_giz	rumen	GCA_946628965	Bacteria	Bacillota_A	Clostridia	Oscillospirales	Oscillospiraceae	Limivicinus	Limivicinus_sp946628965	GCA_946628965-GCA_946628965___1615	94.7	94	5	0	1	94	394	487	1.23e-62	198
9	ASV_h4v_rmk	rumen	GCA_902772745	Bacteria	Bacillota_A	Clostridia	Lachnospirales	Lachnospiraceae	UBA1267	UBA1267_sp902772745	GCA_902772745-GCA_902772745___2180	94.8	96	5	0	1	96	406	501	1.3e-65	206
9	ASV_hhj_e40	rumen	GCA_947165755	Bacteria	Bacillota_A	Clostridia	Oscillospirales	Acutalibacteraceae	RUG806	RUG806_sp947165755	GCA_947165755-GCA_947165755___1321	97.9	95	2	0	1	95	394	488	3.51e-65	204
9	ASV_hnq_3l4	rumen	GCA_902789745	Bacteria	Bacillota_A	Clostridia	Oscillospirales	Oscillospiraceae	Limivicinus	Limivicinus_sp902789745	GCA_902789745-GCA_902789745___1180	90.5	95	9	0	1	95	394	488	1.69e-62	194
9	ASV_hzc_ukn	rumen	SPIREOTU_00677897	Bacteria	Bacillota_A	Clostridia	Oscillospirales	Oscillospiraceae	Limivicinus		SPIREOTU_00677897-SPIREOTU_00677897___1529	90.5	95	9	0	1	95	216	310	1.08e-59	187
9	ASV_or2_1dn	rumen	SPIREOTU_00677897	Bacteria	Bacillota_A	Clostridia	Oscillospirales	Oscillospiraceae	Limivicinus		SPIREOTU_00677897-SPIREOTU_00677897___1529	90.3	93	9	0	1	93	216	308	4.57e-62	193
9	ASV_ovk_879	rumen	GCA_902772745	Bacteria	Bacillota_A	Clostridia	Lachnospirales	Lachnospiraceae	UBA1267	UBA1267_sp902772745	GCA_902772745-GCA_902772745___2180	100	96	0	0	1	96	406	501	8.54e-68	212
9	ASV_r2y_5j4	rumen	SPIREOTU_01697611	Bacteria	Bacillota_A	Clostridia	Oscillospirales	Oscillospiraceae	Limivicinus		SPIREOTU_01697611-SPIREOTU_01697611___843	91.6	95	8	0	1	95	394	488	3.2e-62	197
10	ASV_czh_1p8	mouse, human	GCF_003261575	Bacteria	Pseudomonadota	Gammaproteobacteria	Enterobacterales	Enterobacteriaceae	Klebsiella	Klebsiella_huaxiensis	GCF_003261575-GCF_003261575___5594	97.9	96	2	0	1	96	134	229	1.79e-66	202
10	ASV_qmu_rlv	human	GCF_003261575	Bacteria	Pseudomonadota	Gammaproteobacteria	Enterobacterales	Enterobacteriaceae	Klebsiella	Klebsiella_huaxiensis	GCF_003261575-GCF_003261575___5594	97.9	96	2	0	1	96	134	229	1.79e-66	202
11	ASV_1kj_j3j	rumen	GCA_900317375	Bacteria	Bacillota_A	Clostridia	Oscillospirales	Oscillospiraceae	Limivicinus	Limivicinus_sp900317375	GCA_900317375-GCA_900317375___2432	100	97	0	0	1	97	395	491	8.09e-69	214
11	ASV_1nb_mgb	rumen	GCA_900317375	Bacteria	Bacillota_A	Clostridia	Oscillospirales	Oscillospiraceae	Limivicinus	Limivicinus_sp900317375	GCA_900317375-GCA_900317375___2432	100	97	0	0	1	97	395	491	8.09e-69	214
11	ASV_271_ppw	rumen	GCA_900317375	Bacteria	Bacillota_A	Clostridia	Oscillospirales	Oscillospiraceae	Limivicinus	Limivicinus_sp900317375	GCA_900317375-GCA_900317375___2432	100	97	0	0	1	97	395	491	8.09e-69	214
11	ASV_2p9_h6l	rumen	GCA_900317375	Bacteria	Bacillota_A	Clostridia	Oscillospirales	Oscillospiraceae	Limivicinus	Limivicinus_sp900317375	GCA_900317375-GCA_900317375___2432	100	97	0	0	1	97	395	491	8.09e-69	214
11	ASV_2ri_g15	rumen	GCA_900317375	Bacteria	Bacillota_A	Clostridia	Oscillospirales	Oscillospiraceae	Limivicinus	Limivicinus_sp900317375	GCA_900317375-GCA_900317375___2432	97.9	97	2	0	1	97	395	491	1.19e-67	211
11	ASV_2ts_wrp	rumen	GCA_900317375	Bacteria	Bacillota_A	Clostridia	Oscillospirales	Oscillospiraceae	Limivicinus	Limivicinus_sp900317375	GCA_900317375-GCA_900317375___2432	99	97	1	0	1	97	395	491	1.66e-67	211
11	ASV_2xu_9g8	rumen	GCA_900317375	Bacteria	Bacillota_A	Clostridia	Oscillospirales	Oscillospiraceae	Limivicinus	Limivicinus_sp900317375	GCA_900317375-GCA_900317375___2432	100	97	0	0	1	97	395	491	8.09e-69	214
11	ASV_33u_9g4	rumen	GCA_900317375	Bacteria	Bacillota_A	Clostridia	Oscillospirales	Oscillospiraceae	Limivicinus	Limivicinus_sp900317375	GCA_900317375-GCA_900317375___2432	100	97	0	0	1	97	395	491	8.09e-69	214
11	ASV_38y_mmo	rumen	GCA_900317375	Bacteria	Bacillota_A	Clostridia	Oscillospirales	Oscillospiraceae	Limivicinus	Limivicinus_sp900317375	GCA_900317375-GCA_900317375___2432	99	97	1	0	1	97	395	491	1.19e-67	211
11	ASV_3ja_ou4	rumen	GCA_900317375	Bacteria	Bacillota_A	Clostridia	Oscillospirales	Oscillospiraceae	Limivicinus	Limivicinus_sp900317375	GCA_900317375-GCA_900317375___2432	100	97	0	0	1	97	395	491	8.09e-69	214
11	ASV_3o9_8gm	rumen	GCA_900317375	Bacteria	Bacillota_A	Clostridia	Oscillospirales	Oscillospiraceae	Limivicinus	Limivicinus_sp900317375	GCA_900317375-GCA_900317375___2432	100	97	0	0	1	97	395	491	8.09e-69	214
11	ASV_3wj_i67	rumen	GCA_900317375	Bacteria	Bacillota_A	Clostridia	Oscillospirales	Oscillospiraceae	Limivicinus	Limivicinus_sp900317375	GCA_900317375-GCA_900317375___2432	100	97	0	0	1	97	395	491	8.09e-69	214
11	ASV_41t_17f	rumen	GCA_902785905	Bacteria	Bacillota_A	Clostridia	Oscillospirales	Oscillospiraceae	Limivicinus	Limivicinus_sp902785905	GCA_902785905-GCA_902785905___1984	91.8	97	8	0	1	97	394	490	4.41e-62	194
11	ASV_4ls_21i	rumen	GCA_017448455	Bacteria	Bacillota_A	Clostridia	Oscillospirales	Oscillospiraceae	Limivicinus	Limivicinus_sp017448455	GCA_017448455-GCA_017448455___529	93.8	97	6	0	1	97	395	491	3.68e-64	202
11	ASV_4p2_r8t	rumen	GCA_900317375	Bacteria	Bacillota_A	Clostridia	Oscillospirales	Oscillospiraceae	Limivicinus	Limivicinus_sp900317375	GCA_900317375-GCA_900317375___2432	100	97	0	0	1	97	395	491	8.09e-69	214
11	ASV_4ur_iuy	rumen	GCA_900317375	Bacteria	Bacillota_A	Clostridia	Oscillospirales	Oscillospiraceae	Limivicinus	Limivicinus_sp900317375	GCA_900317375-GCA_900317375___2432	99	97	1	0	1	97	395	491	3.1e-68	213
11	ASV_5df_rle	rumen	GCA_900317375	Bacteria	Bacillota_A	Clostridia	Oscillospirales	Oscillospiraceae	Limivicinus	Limivicinus_sp900317375	GCA_900317375-GCA_900317375___2432	100	97	0	0	1	97	395	491	8.09e-69	214
11	ASV_5eg_5xs	rumen	GCA_900317375	Bacteria	Bacillota_A	Clostridia	Oscillospirales	Oscillospiraceae	Limivicinus	Limivicinus_sp900317375	GCA_900317375-GCA_900317375___2432	100	97	0	0	1	97	395	491	8.09e-69	214
11	ASV_5m3_pcf	rumen	GCA_900317375	Bacteria	Bacillota_A	Clostridia	Oscillospirales	Oscillospiraceae	Limivicinus	Limivicinus_sp900317375	GCA_900317375-GCA_900317375___2432	99	97	1	0	1	97	395	491	1.66e-67	211
11	ASV_5ue_hzd	rumen	GCA_900317375	Bacteria	Bacillota_A	Clostridia	Oscillospirales	Oscillospiraceae	Limivicinus	Limivicinus_sp900317375	GCA_900317375-GCA_900317375___2432	100	97	0	0	1	97	395	491	8.09e-69	214
11	ASV_63n_8t5	rumen	SPIREOTU_01687160	Bacteria	Bacillota_A	Clostridia	Oscillospirales	Oscillospiraceae	Limivicinus		SPIREOTU_01687160-SPIREOTU_01687160___1220	88.7	97	11	0	1	97	189	285	6.16e-62	192
11	ASV_6a6_dv9	rumen	GCA_900317375	Bacteria	Bacillota_A	Clostridia	Oscillospirales	Oscillospiraceae	Limivicinus	Limivicinus_sp900317375	GCA_900317375-GCA_900317375___2432	100	97	0	0	1	97	395	491	8.09e-69	214
11	ASV_6aj_79p	rumen	GCA_900317375	Bacteria	Bacillota_A	Clostridia	Oscillospirales	Oscillospiraceae	Limivicinus	Limivicinus_sp900317375	GCA_900317375-GCA_900317375___2432	100	97	0	0	1	97	395	491	8.09e-69	214
11	ASV_6y5_32t	rumen	GCA_900317375	Bacteria	Bacillota_A	Clostridia	Oscillospirales	Oscillospiraceae	Limivicinus	Limivicinus_sp900317375	GCA_900317375-GCA_900317375___2432	100	97	0	0	1	97	395	491	8.09e-69	214
11	ASV_70h_1fz	rumen	GCA_900317375	Bacteria	Bacillota_A	Clostridia	Oscillospirales	Oscillospiraceae	Limivicinus	Limivicinus_sp900317375	GCA_900317375-GCA_900317375___2432	100	97	0	0	1	97	395	491	8.09e-69	214
11	ASV_71k_ab4	rumen	GCA_900317375	Bacteria	Bacillota_A	Clostridia	Oscillospirales	Oscillospiraceae	Limivicinus	Limivicinus_sp900317375	GCA_900317375-GCA_900317375___2432	100	97	0	0	1	97	395	491	8.09e-69	214
11	ASV_7mq_k97	rumen	GCA_900317375	Bacteria	Bacillota_A	Clostridia	Oscillospirales	Oscillospiraceae	Limivicinus	Limivicinus_sp900317375	GCA_900317375-GCA_900317375___2432	100	97	0	0	1	97	395	491	8.09e-69	214
11	ASV_7ve_sej	rumen	SPIREOTU_01687160	Bacteria	Bacillota_A	Clostridia	Oscillospirales	Oscillospiraceae	Limivicinus		SPIREOTU_01687160-SPIREOTU_01687160___1220	92.8	97	7	0	1	97	189	285	2e-63	196
11	ASV_7ya_i81	rumen	GCA_900317375	Bacteria	Bacillota_A	Clostridia	Oscillospirales	Oscillospiraceae	Limivicinus	Limivicinus_sp900317375	GCA_900317375-GCA_900317375___2432	100	97	0	0	1	97	395	491	8.09e-69	214
11	ASV_87b_dtm	rumen	GCA_900317375	Bacteria	Bacillota_A	Clostridia	Oscillospirales	Oscillospiraceae	Limivicinus	Limivicinus_sp900317375	GCA_900317375-GCA_900317375___2432	100	97	0	0	1	97	395	491	8.09e-69	214
11	ASV_8ic_abc	rumen	GCA_900317375	Bacteria	Bacillota_A	Clostridia	Oscillospirales	Oscillospiraceae	Limivicinus	Limivicinus_sp900317375	GCA_900317375-GCA_900317375___2432	100	97	0	0	1	97	395	491	8.09e-69	214
11	ASV_8is_y6m	rumen	GCA_900317375	Bacteria	Bacillota_A	Clostridia	Oscillospirales	Oscillospiraceae	Limivicinus	Limivicinus_sp900317375	GCA_900317375-GCA_900317375___2432	100	97	0	0	1	97	395	491	8.09e-69	214
11	ASV_8og_g66	rumen	GCA_900317375	Bacteria	Bacillota_A	Clostridia	Oscillospirales	Oscillospiraceae	Limivicinus	Limivicinus_sp900317375	GCA_900317375-GCA_900317375___2432	100	97	0	0	1	97	395	491	8.09e-69	214
11	ASV_944_fwm	rumen	GCA_900317375	Bacteria	Bacillota_A	Clostridia	Oscillospirales	Oscillospiraceae	Limivicinus	Limivicinus_sp900317375	GCA_900317375-GCA_900317375___2432	100	97	0	0	1	97	395	491	8.09e-69	214
11	ASV_9rc_6ez	rumen	GCA_900317375	Bacteria	Bacillota_A	Clostridia	Oscillospirales	Oscillospiraceae	Limivicinus	Limivicinus_sp900317375	GCA_900317375-GCA_900317375___2432	97.9	97	2	0	1	97	395	491	1.66e-67	211
11	ASV_9sb_0xy	rumen	GCA_900317375	Bacteria	Bacillota_A	Clostridia	Oscillospirales	Oscillospiraceae	Limivicinus	Limivicinus_sp900317375	GCA_900317375-GCA_900317375___2432	100	97	0	0	1	97	395	491	8.09e-69	214
11	ASV_9sy_yh9	rumen	GCA_900317375	Bacteria	Bacillota_A	Clostridia	Oscillospirales	Oscillospiraceae	Limivicinus	Limivicinus_sp900317375	GCA_900317375-GCA_900317375___2432	99	97	1	0	1	97	395	491	2.22e-68	213
11	ASV_aat_c1w	rumen	GCA_900317375	Bacteria	Bacillota_A	Clostridia	Oscillospirales	Oscillospiraceae	Limivicinus	Limivicinus_sp900317375	GCA_900317375-GCA_900317375___2432	100	97	0	0	1	97	395	491	8.09e-69	214
11	ASV_aki_way	rumen	GCA_900317375	Bacteria	Bacillota_A	Clostridia	Oscillospirales	Oscillospiraceae	Limivicinus	Limivicinus_sp900317375	GCA_900317375-GCA_900317375___2432	99	97	1	0	1	97	395	491	3.1e-68	213
11	ASV_azp_u1c	rumen	GCA_900317375	Bacteria	Bacillota_A	Clostridia	Oscillospirales	Oscillospiraceae	Limivicinus	Limivicinus_sp900317375	GCA_900317375-GCA_900317375___2432	100	97	0	0	1	97	395	491	8.09e-69	214
11	ASV_b3l_d48	rumen	GCA_900317375	Bacteria	Bacillota_A	Clostridia	Oscillospirales	Oscillospiraceae	Limivicinus	Limivicinus_sp900317375	GCA_900317375-GCA_900317375___2432	100	97	0	0	1	97	395	491	8.09e-69	214
11	ASV_b6l_hxu	rumen	GCA_900317375	Bacteria	Bacillota_A	Clostridia	Oscillospirales	Oscillospiraceae	Limivicinus	Limivicinus_sp900317375	GCA_900317375-GCA_900317375___2432	100	97	0	0	1	97	395	491	8.09e-69	214
11	ASV_bm5_lii	rumen	GCA_900317375	Bacteria	Bacillota_A	Clostridia	Oscillospirales	Oscillospiraceae	Limivicinus	Limivicinus_sp900317375	GCA_900317375-GCA_900317375___2432	100	97	0	0	1	97	395	491	8.09e-69	214
11	ASV_bn8_elm	rumen	GCA_900317375	Bacteria	Bacillota_A	Clostridia	Oscillospirales	Oscillospiraceae	Limivicinus	Limivicinus_sp900317375	GCA_900317375-GCA_900317375___2432	100	97	0	0	1	97	395	491	8.09e-69	214
11	ASV_bta_u3l	rumen	GCA_900317375	Bacteria	Bacillota_A	Clostridia	Oscillospirales	Oscillospiraceae	Limivicinus	Limivicinus_sp900317375	GCA_900317375-GCA_900317375___2432	100	97	0	0	1	97	395	491	8.09e-69	214
11	ASV_c10_q74	rumen	GCA_900317375	Bacteria	Bacillota_A	Clostridia	Oscillospirales	Oscillospiraceae	Limivicinus	Limivicinus_sp900317375	GCA_900317375-GCA_900317375___2432	97.9	97	2	0	1	97	395	491	1.19e-67	211
11	ASV_cit_h03	rumen	GCA_900317375	Bacteria	Bacillota_A	Clostridia	Oscillospirales	Oscillospiraceae	Limivicinus	Limivicinus_sp900317375	GCA_900317375-GCA_900317375___2432	99	97	1	0	1	97	395	491	3.1e-68	213
11	ASV_ciu_w38	rumen	GCA_900317375	Bacteria	Bacillota_A	Clostridia	Oscillospirales	Oscillospiraceae	Limivicinus	Limivicinus_sp900317375	GCA_900317375-GCA_900317375___2432	100	97	0	0	1	97	395	491	8.09e-69	214
11	ASV_csj_17m	rumen	GCA_947166955	Bacteria	Bacillota_A	Clostridia	Oscillospirales	Oscillospiraceae	Hominicoprocola	Hominicoprocola_sp947166955	GCA_947166955-GCA_947166955___981	93.8	97	6	0	1	97	347	443	1.38e-62	197
11	ASV_cy8_uol	rumen	GCA_900317375	Bacteria	Bacillota_A	Clostridia	Oscillospirales	Oscillospiraceae	Limivicinus	Limivicinus_sp900317375	GCA_900317375-GCA_900317375___2432	100	97	0	0	1	97	395	491	8.09e-69	214
11	ASV_d0u_tx5	rumen	GCA_900317375	Bacteria	Bacillota_A	Clostridia	Oscillospirales	Oscillospiraceae	Limivicinus	Limivicinus_sp900317375	GCA_900317375-GCA_900317375___2432	100	97	0	0	1	97	395	491	8.09e-69	214
11	ASV_da9_3h2	rumen	GCA_900317375	Bacteria	Bacillota_A	Clostridia	Oscillospirales	Oscillospiraceae	Limivicinus	Limivicinus_sp900317375	GCA_900317375-GCA_900317375___2432	100	97	0	0	1	97	395	491	8.09e-69	214
11	ASV_dmd_ti1	rumen	SPIREOTU_01687160	Bacteria	Bacillota_A	Clostridia	Oscillospirales	Oscillospiraceae	Limivicinus		SPIREOTU_01687160-SPIREOTU_01687160___1220	92.8	97	7	0	1	97	189	285	2e-63	196
11	ASV_ebc_5h8	rumen	GCA_900317375	Bacteria	Bacillota_A	Clostridia	Oscillospirales	Oscillospiraceae	Limivicinus	Limivicinus_sp900317375	GCA_900317375-GCA_900317375___2432	99	97	1	0	1	97	395	491	8.49e-68	212
11	ASV_eq3_wcc	rumen	GCA_900317375	Bacteria	Bacillota_A	Clostridia	Oscillospirales	Oscillospiraceae	Limivicinus	Limivicinus_sp900317375	GCA_900317375-GCA_900317375___2432	95.9	97	4	0	1	97	395	491	1.3e-65	206
11	ASV_ewb_zc5	rumen	GCA_017448455	Bacteria	Bacillota_A	Clostridia	Oscillospirales	Oscillospiraceae	Limivicinus	Limivicinus_sp017448455	GCA_017448455-GCA_017448455___529	93.8	97	6	0	1	97	395	491	3.68e-64	202
11	ASV_ezy_xbk	rumen	GCA_900317375	Bacteria	Bacillota_A	Clostridia	Oscillospirales	Oscillospiraceae	Limivicinus	Limivicinus_sp900317375	GCA_900317375-GCA_900317375___2432	100	97	0	0	1	97	395	491	8.09e-69	214
11	ASV_f4f_wx0	rumen	SPIREOTU_02397609	Bacteria	Bacillota_A	Clostridia	Oscillospirales	Oscillospiraceae	Limivicinus		SPIREOTU_02397609-SPIREOTU_02397609___249	90.7	97	9	0	1	97	150	246	7.44e-64	196
11	ASV_g9g_rtm	rumen	GCA_900317375	Bacteria	Bacillota_A	Clostridia	Oscillospirales	Oscillospiraceae	Limivicinus	Limivicinus_sp900317375	GCA_900317375-GCA_900317375___2432	100	97	0	0	1	97	395	491	8.09e-69	214
11	ASV_gpw_bal	rumen	GCA_900317375	Bacteria	Bacillota_A	Clostridia	Oscillospirales	Oscillospiraceae	Limivicinus	Limivicinus_sp900317375	GCA_900317375-GCA_900317375___2432	100	97	0	0	1	97	395	491	8.09e-69	214
11	ASV_hff_hyg	rumen	GCA_947166955	Bacteria	Bacillota_A	Clostridia	Oscillospirales	Oscillospiraceae	Hominicoprocola	Hominicoprocola_sp947166955	GCA_947166955-GCA_947166955___981	96.9	97	3	0	1	97	347	443	4.53e-65	204
11	ASV_hjx_r6t	rumen	GCA_902785905	Bacteria	Bacillota_A	Clostridia	Oscillospirales	Oscillospiraceae	Limivicinus	Limivicinus_sp902785905	GCA_902785905-GCA_902785905___1984	91.8	97	8	0	1	97	394	490	4.41e-62	194
11	ASV_hzh_0dx	rumen	GCA_900317375	Bacteria	Bacillota_A	Clostridia	Oscillospirales	Oscillospiraceae	Limivicinus	Limivicinus_sp900317375	GCA_900317375-GCA_900317375___2432	100	97	0	0	1	97	395	491	8.09e-69	214
11	ASV_i2m_1f7	rumen	GCA_900317375	Bacteria	Bacillota_A	Clostridia	Oscillospirales	Oscillospiraceae	Limivicinus	Limivicinus_sp900317375	GCA_900317375-GCA_900317375___2432	100	97	0	0	1	97	395	491	8.09e-69	214
11	ASV_io8_eic	rumen	GCA_900317375	Bacteria	Bacillota_A	Clostridia	Oscillospirales	Oscillospiraceae	Limivicinus	Limivicinus_sp900317375	GCA_900317375-GCA_900317375___2432	100	97	0	0	1	97	395	491	8.09e-69	214
11	ASV_ipc_6lm	rumen	GCA_900317375	Bacteria	Bacillota_A	Clostridia	Oscillospirales	Oscillospiraceae	Limivicinus	Limivicinus_sp900317375	GCA_900317375-GCA_900317375___2432	100	97	0	0	1	97	395	491	8.09e-69	214
11	ASV_iw4_ybp	rumen	GCA_900317375	Bacteria	Bacillota_A	Clostridia	Oscillospirales	Oscillospiraceae	Limivicinus	Limivicinus_sp900317375	GCA_900317375-GCA_900317375___2432	100	97	0	0	1	97	395	491	8.09e-69	214
11	ASV_j34_g9y	rumen	GCA_900317375	Bacteria	Bacillota_A	Clostridia	Oscillospirales	Oscillospiraceae	Limivicinus	Limivicinus_sp900317375	GCA_900317375-GCA_900317375___2432	100	97	0	0	1	97	395	491	8.09e-69	214
11	ASV_jdp_h08	rumen	GCA_900317375	Bacteria	Bacillota_A	Clostridia	Oscillospirales	Oscillospiraceae	Limivicinus	Limivicinus_sp900317375	GCA_900317375-GCA_900317375___2432	100	97	0	0	1	97	395	491	8.09e-69	214
11	ASV_k69_m57	rumen	GCA_900317375	Bacteria	Bacillota_A	Clostridia	Oscillospirales	Oscillospiraceae	Limivicinus	Limivicinus_sp900317375	GCA_900317375-GCA_900317375___2432	100	97	0	0	1	97	395	491	8.09e-69	214
11	ASV_khr_qja	rumen	GCA_900317375	Bacteria	Bacillota_A	Clostridia	Oscillospirales	Oscillospiraceae	Limivicinus	Limivicinus_sp900317375	GCA_900317375-GCA_900317375___2432	100	97	0	0	1	97	395	491	8.09e-69	214
11	ASV_kxq_ytb	rumen	GCA_902785905	Bacteria	Bacillota_A	Clostridia	Oscillospirales	Oscillospiraceae	Limivicinus	Limivicinus_sp902785905	GCA_902785905-GCA_902785905___1984	90.7	97	9	0	1	97	394	490	3.63e-60	189
11	ASV_l1v_5dg	rumen	GCA_900317375	Bacteria	Bacillota_A	Clostridia	Oscillospirales	Oscillospiraceae	Limivicinus	Limivicinus_sp900317375	GCA_900317375-GCA_900317375___2432	100	97	0	0	1	97	395	491	8.09e-69	214
11	ASV_leh_vly	rumen	GCA_947166955	Bacteria	Bacillota_A	Clostridia	Oscillospirales	Oscillospiraceae	Hominicoprocola	Hominicoprocola_sp947166955	GCA_947166955-GCA_947166955___981	94.8	97	5	0	1	97	347	443	5.04e-63	198
11	ASV_ljb_e6r	rumen	GCA_900317375	Bacteria	Bacillota_A	Clostridia	Oscillospirales	Oscillospiraceae	Limivicinus	Limivicinus_sp900317375	GCA_900317375-GCA_900317375___2432	100	97	0	0	1	97	395	491	8.09e-69	214
11	ASV_m2h_g18	rumen	GCA_947166955	Bacteria	Bacillota_A	Clostridia	Oscillospirales	Oscillospiraceae	Hominicoprocola	Hominicoprocola_sp947166955	GCA_947166955-GCA_947166955___981	94.8	97	5	0	1	97	347	443	7.05e-63	198
11	ASV_mvh_ahc	rumen	GCA_900317375	Bacteria	Bacillota_A	Clostridia	Oscillospirales	Oscillospiraceae	Limivicinus	Limivicinus_sp900317375	GCA_900317375-GCA_900317375___2432	99	97	1	0	1	97	395	491	1.66e-67	211
11	ASV_n91_u2j	rumen	GCA_900317375	Bacteria	Bacillota_A	Clostridia	Oscillospirales	Oscillospiraceae	Limivicinus	Limivicinus_sp900317375	GCA_900317375-GCA_900317375___2432	95.9	97	4	0	1	97	395	491	6.64e-66	207
11	ASV_ndp_0r4	rumen	GCA_900317375	Bacteria	Bacillota_A	Clostridia	Oscillospirales	Oscillospiraceae	Limivicinus	Limivicinus_sp900317375	GCA_900317375-GCA_900317375___2432	100	97	0	0	1	97	395	491	8.09e-69	214
11	ASV_ny2_z0l	rumen	GCA_900317375	Bacteria	Bacillota_A	Clostridia	Oscillospirales	Oscillospiraceae	Limivicinus	Limivicinus_sp900317375	GCA_900317375-GCA_900317375___2432	99	97	1	0	1	97	395	491	3.1e-68	213
11	ASV_o97_c0p	rumen	GCA_900317375	Bacteria	Bacillota_A	Clostridia	Oscillospirales	Oscillospiraceae	Limivicinus	Limivicinus_sp900317375	GCA_900317375-GCA_900317375___2432	100	97	0	0	1	97	395	491	8.09e-69	214
11	ASV_oak_tr3	rumen	GCA_900317375	Bacteria	Bacillota_A	Clostridia	Oscillospirales	Oscillospiraceae	Limivicinus	Limivicinus_sp900317375	GCA_900317375-GCA_900317375___2432	99	97	1	0	1	97	395	491	2.22e-68	213
11	ASV_odp_338	rumen	GCA_900317375	Bacteria	Bacillota_A	Clostridia	Oscillospirales	Oscillospiraceae	Limivicinus	Limivicinus_sp900317375	GCA_900317375-GCA_900317375___2432	100	97	0	0	1	97	395	491	8.09e-69	214
11	ASV_oqh_mco	rumen	GCA_900317375	Bacteria	Bacillota_A	Clostridia	Oscillospirales	Oscillospiraceae	Limivicinus	Limivicinus_sp900317375	GCA_900317375-GCA_900317375___2432	100	97	0	0	1	97	395	491	8.09e-69	214
11	ASV_oso_96g	rumen	GCA_900317375	Bacteria	Bacillota_A	Clostridia	Oscillospirales	Oscillospiraceae	Limivicinus	Limivicinus_sp900317375	GCA_900317375-GCA_900317375___2432	100	97	0	0	1	97	395	491	8.09e-69	214
11	ASV_p7s_tkf	rumen	SPIREOTU_01687160	Bacteria	Bacillota_A	Clostridia	Oscillospirales	Oscillospiraceae	Limivicinus		SPIREOTU_01687160-SPIREOTU_01687160___1220	93.8	97	6	0	1	97	189	285	9.15e-65	199
11	ASV_pas_let	rumen	GCA_900317375	Bacteria	Bacillota_A	Clostridia	Oscillospirales	Oscillospiraceae	Limivicinus	Limivicinus_sp900317375	GCA_900317375-GCA_900317375___2432	100	97	0	0	1	97	395	491	8.09e-69	214
11	ASV_poa_7mn	rumen	GCA_900317375	Bacteria	Bacillota_A	Clostridia	Oscillospirales	Oscillospiraceae	Limivicinus	Limivicinus_sp900317375	GCA_900317375-GCA_900317375___2432	100	97	0	0	1	97	395	491	8.09e-69	214
11	ASV_pow_b1e	rumen	GCA_902785905	Bacteria	Bacillota_A	Clostridia	Oscillospirales	Oscillospiraceae	Limivicinus	Limivicinus_sp902785905	GCA_902785905-GCA_902785905___1984	93.8	97	6	0	1	97	394	490	2.69e-64	200
11	ASV_pxx_509	rumen	GCA_900317375	Bacteria	Bacillota_A	Clostridia	Oscillospirales	Oscillospiraceae	Limivicinus	Limivicinus_sp900317375	GCA_900317375-GCA_900317375___2432	100	97	0	0	1	97	395	491	8.09e-69	214
11	ASV_py2_wdl	rumen	GCA_900317375	Bacteria	Bacillota_A	Clostridia	Oscillospirales	Oscillospiraceae	Limivicinus	Limivicinus_sp900317375	GCA_900317375-GCA_900317375___2432	100	97	0	0	1	97	395	491	8.09e-69	214
11	ASV_q5m_87c	rumen	GCA_900317375	Bacteria	Bacillota_A	Clostridia	Oscillospirales	Oscillospiraceae	Limivicinus	Limivicinus_sp900317375	GCA_900317375-GCA_900317375___2432	100	97	0	0	1	97	395	491	8.09e-69	214
11	ASV_q7g_azh	rumen	GCA_902785905	Bacteria	Bacillota_A	Clostridia	Oscillospirales	Oscillospiraceae	Limivicinus	Limivicinus_sp902785905	GCA_902785905-GCA_902785905___1984	91.8	97	8	0	1	97	394	490	4.41e-62	194
11	ASV_q8u_2l6	rumen	GCA_900317375	Bacteria	Bacillota_A	Clostridia	Oscillospirales	Oscillospiraceae	Limivicinus	Limivicinus_sp900317375	GCA_900317375-GCA_900317375___2432	99	97	1	0	1	97	395	491	3.1e-68	213
11	ASV_qv8_igd	rumen	GCA_900317375	Bacteria	Bacillota_A	Clostridia	Oscillospirales	Oscillospiraceae	Limivicinus	Limivicinus_sp900317375	GCA_900317375-GCA_900317375___2432	100	97	0	0	1	97	395	491	8.09e-69	214
11	ASV_rah_dt6	rumen	GCA_900317375	Bacteria	Bacillota_A	Clostridia	Oscillospirales	Oscillospiraceae	Limivicinus	Limivicinus_sp900317375	GCA_900317375-GCA_900317375___2432	100	97	0	0	1	97	395	491	8.09e-69	214
11	ASV_rcs_kl6	rumen	GCA_900317375	Bacteria	Bacillota_A	Clostridia	Oscillospirales	Oscillospiraceae	Limivicinus	Limivicinus_sp900317375	GCA_900317375-GCA_900317375___2432	100	97	0	0	1	97	395	491	8.09e-69	214
11	ASV_rvx_jtw	rumen	GCA_947166955	Bacteria	Bacillota_A	Clostridia	Oscillospirales	Oscillospiraceae	Hominicoprocola	Hominicoprocola_sp947166955	GCA_947166955-GCA_947166955___981	94.8	97	5	0	1	97	347	443	7.05e-63	198
11	ASV_rxa_nt2	rumen	GCA_947166955	Bacteria	Bacillota_A	Clostridia	Oscillospirales	Oscillospiraceae	Hominicoprocola	Hominicoprocola_sp947166955	GCA_947166955-GCA_947166955___981	94.8	97	5	0	1	97	347	443	5.04e-63	198
11	ASV_s1k_b3s	rumen	GCA_902785905	Bacteria	Bacillota_A	Clostridia	Oscillospirales	Oscillospiraceae	Limivicinus	Limivicinus_sp902785905	GCA_902785905-GCA_902785905___1984	90.7	97	9	0	1	97	394	490	2.41e-61	192
11	ASV_sbq_axr	rumen	GCA_947166955	Bacteria	Bacillota_A	Clostridia	Oscillospirales	Oscillospiraceae	Hominicoprocola	Hominicoprocola_sp947166955	GCA_947166955-GCA_947166955___981	94.8	97	5	0	1	97	347	443	7.05e-63	198
11	ASV_sj4_hfa	rumen	GCA_947166955	Bacteria	Bacillota_A	Clostridia	Oscillospirales	Oscillospiraceae	Hominicoprocola	Hominicoprocola_sp947166955	GCA_947166955-GCA_947166955___981	93.8	97	6	0	1	97	347	443	9.86e-63	197
11	ASV_sk3_iom	rumen	GCA_900317375	Bacteria	Bacillota_A	Clostridia	Oscillospirales	Oscillospiraceae	Limivicinus	Limivicinus_sp900317375	GCA_900317375-GCA_900317375___2432	97.9	97	2	0	1	97	395	491	6.36e-67	209
11	ASV_smp_0z3	rumen	GCA_900317375	Bacteria	Bacillota_A	Clostridia	Oscillospirales	Oscillospiraceae	Limivicinus	Limivicinus_sp900317375	GCA_900317375-GCA_900317375___2432	99	97	1	0	1	97	395	491	3.1e-68	213
11	ASV_spp_no8	rumen	GCA_900317375	Bacteria	Bacillota_A	Clostridia	Oscillospirales	Oscillospiraceae	Limivicinus	Limivicinus_sp900317375	GCA_900317375-GCA_900317375___2432	99	97	1	0	1	97	395	491	1.66e-67	211
11	ASV_sva_lgc	rumen	GCA_900317375	Bacteria	Bacillota_A	Clostridia	Oscillospirales	Oscillospiraceae	Limivicinus	Limivicinus_sp900317375	GCA_900317375-GCA_900317375___2432	100	97	0	0	1	97	395	491	8.09e-69	214
11	ASV_t3q_nd9	rumen	GCA_900317375	Bacteria	Bacillota_A	Clostridia	Oscillospirales	Oscillospiraceae	Limivicinus	Limivicinus_sp900317375	GCA_900317375-GCA_900317375___2432	100	97	0	0	1	97	395	491	8.09e-69	214
11	ASV_t7l_llw	rumen	GCA_900317375	Bacteria	Bacillota_A	Clostridia	Oscillospirales	Oscillospiraceae	Limivicinus	Limivicinus_sp900317375	GCA_900317375-GCA_900317375___2432	99	97	1	0	1	97	395	491	3.1e-68	213
11	ASV_tnd_rnj	rumen	SPIREOTU_02397609	Bacteria	Bacillota_A	Clostridia	Oscillospirales	Oscillospiraceae	Limivicinus		SPIREOTU_02397609-SPIREOTU_02397609___249	91.8	97	8	0	1	97	150	246	1.19e-65	201
11	ASV_tqz_xmu	rumen	GCA_900317375	Bacteria	Bacillota_A	Clostridia	Oscillospirales	Oscillospiraceae	Limivicinus	Limivicinus_sp900317375	GCA_900317375-GCA_900317375___2432	99	97	1	0	1	97	395	491	3.1e-68	213
12	ASV_bw6_6qr	rumen	GCA_900320595	Bacteria	Bacillota_A	Clostridia	Oscillospirales	Oscillospiraceae	Limivicinus	Limivicinus_sp900320595	GCA_900320595-GCA_900320595___492	97.9	96	2	0	1	96	394	489	1.22e-64	203
12	ASV_csy_q5x	rumen	GCA_900320595	Bacteria	Bacillota_A	Clostridia	Oscillospirales	Oscillospiraceae	Limivicinus	Limivicinus_sp900320595	GCA_900320595-GCA_900320595___492	97.9	96	2	0	1	96	394	489	1.22e-64	203
12	ASV_sb6_svf	rumen	GCA_900320595	Bacteria	Bacillota_A	Clostridia	Oscillospirales	Oscillospiraceae	Limivicinus	Limivicinus_sp900320595	GCA_900320595-GCA_900320595___492	97.9	96	2	0	1	96	394	489	1.22e-64	203
13	ASV_1gx_mwn	rumen	GCA_017444665	Bacteria	Bacillota_A	Clostridia	Oscillospirales	Oscillospiraceae	Limivicinus	Limivicinus_sp017444665	GCA_017444665-GCA_017444665___1127	100	96	0	0	1	96	394	489	3.06e-66	207
13	ASV_a8s_qwr	rumen	GCA_017444665	Bacteria	Bacillota_A	Clostridia	Oscillospirales	Oscillospiraceae	Limivicinus	Limivicinus_sp017444665	GCA_017444665-GCA_017444665___1127	100	96	0	0	1	96	394	489	3.06e-66	207
13	ASV_mz1_mm6	rumen	GCA_017444665	Bacteria	Bacillota_A	Clostridia	Oscillospirales	Oscillospiraceae	Limivicinus	Limivicinus_sp017444665	GCA_017444665-GCA_017444665___1127	89.6	96	10	0	1	96	394	489	7.54e-59	188
13	ASV_ri2_rqz	rumen	GCA_017444665	Bacteria	Bacillota_A	Clostridia	Oscillospirales	Oscillospiraceae	Limivicinus	Limivicinus_sp017444665	GCA_017444665-GCA_017444665___1127	91.7	96	8	0	1	96	394	489	5.29e-60	191
14	ASV_115_vm1	rumen	GCA_905234575	Bacteria	Bacillota_A	Clostridia	Oscillospirales	Oscillospiraceae	CAJOIG01	CAJOIG01_sp905234575	GCA_905234575-GCA_905234575___1261	97.9	97	2	0	1	97	394	490	6.08e-65	204
14	ASV_11c_ion	rumen	GCF_000702885	Bacteria	Bacillota_A	Clostridia	Lachnospirales	Lachnospiraceae	Oribacterium	Oribacterium_sp000702885	GCF_000702885-GCF_000702885___2436	100	97	0	0	1	97	393	489	6.07e-67	209
14	ASV_12l_vu0	rumen	GCA_902785905	Bacteria	Bacillota_A	Clostridia	Oscillospirales	Oscillospiraceae	Limivicinus	Limivicinus_sp902785905	GCA_902785905-GCA_902785905___1984	100	97	0	0	1	97	394	490	1.49e-67	208
14	ASV_14j_vu5	rumen	SPIREOTU_01699608	Bacteria	Bacillota_A	Clostridia	Oscillospirales	Oscillospiraceae	Limivicinus		SPIREOTU_01699608-SPIREOTU_01699608___2282	99	97	1	0	1	97	394	490	2.47e-66	208
14	ASV_17c_dio	rumen	SPIREOTU_01687160	Bacteria	Bacillota_A	Clostridia	Oscillospirales	Oscillospiraceae	Limivicinus		SPIREOTU_01687160-SPIREOTU_01687160___1220	95.9	97	4	0	1	97	189	285	5.31e-67	205
14	ASV_17e_5c8	rumen	SPIREOTU_01687160	Bacteria	Bacillota_A	Clostridia	Oscillospirales	Oscillospiraceae	Limivicinus		SPIREOTU_01687160-SPIREOTU_01687160___1220	99	97	1	0	1	97	189	285	6.76e-68	207
14	ASV_19e_gi5	rumen	SPIREOTU_02373237	Bacteria	Bacillota_A	Clostridia	Lachnospirales	Lachnospiraceae	CHH4-2		SPIREOTU_02373237-SPIREOTU_02373237___606	80.2	96	19	0	1	96	394	489	2.3e-55	179
14	ASV_1ff_me2	rumen	SPIREOTU_01687160	Bacteria	Bacillota_A	Clostridia	Oscillospirales	Oscillospiraceae	Limivicinus		SPIREOTU_01687160-SPIREOTU_01687160___1220	100	97	0	0	1	97	189	285	3.06e-69	211
14	ASV_1fz_w2l	human	SPIREOTU_01538034	Bacteria	Bacillota_A	Clostridia	Oscillospirales	Ruminococcaceae	Faecalibacterium		SPIREOTU_01538034-SPIREOTU_01538034___1329	99	97	1	0	1	97	236	332	8.32e-69	211
14	ASV_1gk_ggn	rumen	SPIREOTU_02511012	Bacteria	Bacillota_A	Clostridia	Lachnospirales	Lachnospiraceae	JAILEN01		SPIREOTU_02511012-SPIREOTU_02511012___895	96.9	97	3	0	1	97	394	490	1.79e-65	206
14	ASV_1j8_vx5	rumen	SPIREOTU_01699608	Bacteria	Bacillota_A	Clostridia	Oscillospirales	Oscillospiraceae	Limivicinus		SPIREOTU_01699608-SPIREOTU_01699608___2282	99	97	1	0	1	97	394	490	2.47e-66	208
14	ASV_1jb_96x	rumen	SPIREOTU_01687160	Bacteria	Bacillota_A	Clostridia	Oscillospirales	Oscillospiraceae	Limivicinus		SPIREOTU_01687160-SPIREOTU_01687160___1220	95.9	97	4	0	1	97	189	285	5.31e-67	205
14	ASV_1ly_5l0	rumen	SPIREOTU_01687160	Bacteria	Bacillota_A	Clostridia	Oscillospirales	Oscillospiraceae	Limivicinus		SPIREOTU_01687160-SPIREOTU_01687160___1220	96.9	97	3	0	1	97	189	285	1.89e-67	206
14	ASV_1ov_l9w	rumen	SPIREOTU_01699608	Bacteria	Bacillota_A	Clostridia	Oscillospirales	Oscillospiraceae	Limivicinus		SPIREOTU_01699608-SPIREOTU_01699608___2282	99	97	1	0	1	97	394	490	2.47e-66	208
14	ASV_1uk_auh	rumen	SPIREOTU_01699608	Bacteria	Bacillota_A	Clostridia	Oscillospirales	Oscillospiraceae	Limivicinus		SPIREOTU_01699608-SPIREOTU_01699608___2282	99	97	1	0	1	97	394	490	2.47e-66	208
14	ASV_1vx_wk5	rumen	SPIREOTU_01699608	Bacteria	Bacillota_A	Clostridia	Oscillospirales	Oscillospiraceae	Limivicinus		SPIREOTU_01699608-SPIREOTU_01699608___2282	99	97	1	0	1	97	394	490	2.47e-66	208
14	ASV_20l_eka	rumen	SPIREOTU_01699608	Bacteria	Bacillota_A	Clostridia	Oscillospirales	Oscillospiraceae	Limivicinus		SPIREOTU_01699608-SPIREOTU_01699608___2282	99	97	1	0	1	97	394	490	2.47e-66	208
14	ASV_25c_apu	rumen	SPIREOTU_01687160	Bacteria	Bacillota_A	Clostridia	Oscillospirales	Oscillospiraceae	Limivicinus		SPIREOTU_01687160-SPIREOTU_01687160___1220	95.9	97	4	0	1	97	189	285	5.31e-67	205
14	ASV_2a4_u3o	rumen	SPIREOTU_01687160	Bacteria	Bacillota_A	Clostridia	Oscillospirales	Oscillospiraceae	Limivicinus		SPIREOTU_01687160-SPIREOTU_01687160___1220	95.9	97	4	0	1	97	189	285	5.31e-67	205
14	ASV_2e6_v6t	rumen	SPIREOTU_02397609	Bacteria	Bacillota_A	Clostridia	Oscillospirales	Oscillospiraceae	Limivicinus		SPIREOTU_02397609-SPIREOTU_02397609___249	91.8	97	8	0	1	97	150	246	5.98e-66	201
14	ASV_2fs_xug	rumen	SPIREOTU_01684696	Bacteria	Bacillota_A	Clostridia	Oscillospirales	Oscillospiraceae	Limivicinus		SPIREOTU_01684696-SPIREOTU_01684696___1995	100	97	0	0	1	97	383	479	1.49e-66	208
14	ASV_2h8_qhp	rumen	SPIREOTU_01699608	Bacteria	Bacillota_A	Clostridia	Oscillospirales	Oscillospiraceae	Limivicinus		SPIREOTU_01699608-SPIREOTU_01699608___2282	99	97	1	0	1	97	394	490	2.47e-66	208
14	ASV_2hb_akq	rumen	SPIREOTU_00598512	Bacteria	Bacillota_A	Clostridia	Oscillospirales	Oscillospiraceae	Avoscillospira		SPIREOTU_00598512-SPIREOTU_00598512___1043	96.9	97	3	0	1	97	394	490	4.75e-66	207
14	ASV_2pf_n7v	rumen	GCA_000513555	Bacteria	Bacillota_A	Clostridia	Lachnospirales	Lachnospiraceae	Oribacterium	Oribacterium_sp000513555	GCA_000513555-GCA_000513555___1626	100	97	0	0	1	97	393	489	3.1e-67	210
14	ASV_2u9_sw9	rumen	SPIREOTU_02397609	Bacteria	Bacillota_A	Clostridia	Oscillospirales	Oscillospiraceae	Limivicinus		SPIREOTU_02397609-SPIREOTU_02397609___249	90.7	97	9	0	1	97	150	246	2.95e-63	194
14	ASV_33z_ofw	rumen	SPIREOTU_01699608	Bacteria	Bacillota_A	Clostridia	Oscillospirales	Oscillospiraceae	Limivicinus		SPIREOTU_01699608-SPIREOTU_01699608___2282	99	97	1	0	1	97	394	490	2.47e-66	208
14	ASV_35g_09c	rumen	SPIREOTU_01687160	Bacteria	Bacillota_A	Clostridia	Oscillospirales	Oscillospiraceae	Limivicinus		SPIREOTU_01687160-SPIREOTU_01687160___1220	96.9	97	3	0	1	97	189	285	1.06e-66	204
14	ASV_35l_ypx	rumen	SPIREOTU_01687160	Bacteria	Bacillota_A	Clostridia	Oscillospirales	Oscillospiraceae	Limivicinus		SPIREOTU_01687160-SPIREOTU_01687160___1220	97.9	97	2	0	1	97	189	285	3.77e-67	206
14	ASV_37n_1jd	rumen	SPIREOTU_02511012	Bacteria	Bacillota_A	Clostridia	Lachnospirales	Lachnospiraceae	JAILEN01		SPIREOTU_02511012-SPIREOTU_02511012___895	97.9	97	2	0	1	97	394	490	4.68e-66	207
14	ASV_392_55z	rumen	SPIREOTU_01687160	Bacteria	Bacillota_A	Clostridia	Oscillospirales	Oscillospiraceae	Limivicinus		SPIREOTU_01687160-SPIREOTU_01687160___1220	95.9	97	4	0	1	97	189	285	5.31e-67	205
14	ASV_3a8_oky	rumen	SPIREOTU_01687160	Bacteria	Bacillota_A	Clostridia	Oscillospirales	Oscillospiraceae	Limivicinus		SPIREOTU_01687160-SPIREOTU_01687160___1220	95.9	97	4	0	1	97	189	285	5.31e-67	205
14	ASV_3f4_sdp	rumen	SPIREOTU_01687160	Bacteria	Bacillota_A	Clostridia	Oscillospirales	Oscillospiraceae	Limivicinus		SPIREOTU_01687160-SPIREOTU_01687160___1220	96.9	97	3	0	1	97	189	285	7.49e-67	205
14	ASV_3fj_evz	rumen	SPIREOTU_01687160	Bacteria	Bacillota_A	Clostridia	Oscillospirales	Oscillospiraceae	Limivicinus		SPIREOTU_01687160-SPIREOTU_01687160___1220	95.9	97	4	0	1	97	189	285	5.31e-67	205
14	ASV_3i5_zz5	rumen	SPIREOTU_01699608	Bacteria	Bacillota_A	Clostridia	Oscillospirales	Oscillospiraceae	Limivicinus		SPIREOTU_01699608-SPIREOTU_01699608___2282	99	97	1	0	1	97	394	490	2.47e-66	208
14	ASV_3r3_ijj	rumen	SPIREOTU_02397609	Bacteria	Bacillota_A	Clostridia	Oscillospirales	Oscillospiraceae	Limivicinus		SPIREOTU_02397609-SPIREOTU_02397609___249	91.8	97	8	0	1	97	150	246	1.51e-66	203
14	ASV_3t5_0ni	rumen	SPIREOTU_01687160	Bacteria	Bacillota_A	Clostridia	Oscillospirales	Oscillospiraceae	Limivicinus		SPIREOTU_01687160-SPIREOTU_01687160___1220	93.8	97	6	0	1	97	189	285	1.42e-63	196
14	ASV_3vv_9dp	human	GCF_937890665	Bacteria	Bacillota_A	Clostridia	Oscillospirales	Ruminococcaceae	Gemmiger	Gemmiger_sp937890665	GCF_937890665-GCF_937890665___3220	96.9	97	3	0	1	97	395	491	1.3e-65	206
14	ASV_3x4_4gy	rumen	GCF_000702885	Bacteria	Bacillota_A	Clostridia	Lachnospirales	Lachnospiraceae	Oribacterium	Oribacterium_sp000702885	GCF_000702885-GCF_000702885___2436	100	97	0	0	1	97	393	489	6.07e-67	209
14	ASV_40e_fhl	rumen	SPIREOTU_01687160	Bacteria	Bacillota_A	Clostridia	Oscillospirales	Oscillospiraceae	Limivicinus		SPIREOTU_01687160-SPIREOTU_01687160___1220	95.9	97	4	0	1	97	189	285	5.31e-67	205
14	ASV_40l_u0v	rumen	SPIREOTU_01699608	Bacteria	Bacillota_A	Clostridia	Oscillospirales	Oscillospiraceae	Limivicinus		SPIREOTU_01699608-SPIREOTU_01699608___2282	97.9	97	2	0	1	97	394	490	3.45e-66	207
14	ASV_41x_738	rumen	SPIREOTU_01699608	Bacteria	Bacillota_A	Clostridia	Oscillospirales	Oscillospiraceae	Limivicinus		SPIREOTU_01699608-SPIREOTU_01699608___2282	99	97	1	0	1	97	394	490	2.47e-66	208
14	ASV_41z_939	rumen	SPIREOTU_01687160	Bacteria	Bacillota_A	Clostridia	Oscillospirales	Oscillospiraceae	Limivicinus		SPIREOTU_01687160-SPIREOTU_01687160___1220	95.9	97	4	0	1	97	189	285	5.31e-67	205
14	ASV_422_r3c	rumen	GCA_902785905	Bacteria	Bacillota_A	Clostridia	Oscillospirales	Oscillospiraceae	Limivicinus	Limivicinus_sp902785905	GCA_902785905-GCA_902785905___1984	100	97	0	0	1	97	394	490	1.49e-67	208
14	ASV_440_i8x	rumen	SPIREOTU_02397609	Bacteria	Bacillota_A	Clostridia	Oscillospirales	Oscillospiraceae	Limivicinus		SPIREOTU_02397609-SPIREOTU_02397609___249	89.7	97	10	0	1	97	150	246	1.88e-64	197
14	ASV_4fz_vwt	rumen	SPIREOTU_02397609	Bacteria	Bacillota_A	Clostridia	Oscillospirales	Oscillospiraceae	Limivicinus		SPIREOTU_02397609-SPIREOTU_02397609___249	93.8	97	6	0	1	97	150	246	2.37e-65	200
14	ASV_4is_axq	rumen	SPIREOTU_01687160	Bacteria	Bacillota_A	Clostridia	Oscillospirales	Oscillospiraceae	Limivicinus		SPIREOTU_01687160-SPIREOTU_01687160___1220	95.9	97	4	0	1	97	189	285	5.31e-67	205
14	ASV_4jx_q9a	rumen	GCA_017448455	Bacteria	Bacillota_A	Clostridia	Oscillospirales	Oscillospiraceae	Limivicinus	Limivicinus_sp017448455	GCA_017448455-GCA_017448455___529	92.8	97	7	0	1	97	395	491	2.09e-61	195
14	ASV_4pw_t9w	rumen	SPIREOTU_01687160	Bacteria	Bacillota_A	Clostridia	Oscillospirales	Oscillospiraceae	Limivicinus		SPIREOTU_01687160-SPIREOTU_01687160___1220	94.8	97	5	0	1	97	189	285	6.5e-65	200
14	ASV_4v0_s52	rumen	SPIREOTU_01687160	Bacteria	Bacillota_A	Clostridia	Oscillospirales	Oscillospiraceae	Limivicinus		SPIREOTU_01687160-SPIREOTU_01687160___1220	95.9	97	4	0	1	97	189	285	5.31e-67	205
14	ASV_51f_3fo	rumen	SPIREOTU_01687160	Bacteria	Bacillota_A	Clostridia	Oscillospirales	Oscillospiraceae	Limivicinus		SPIREOTU_01687160-SPIREOTU_01687160___1220	95.9	97	4	0	1	97	189	285	5.31e-67	205
14	ASV_51q_rha	rumen	SPIREOTU_01687160	Bacteria	Bacillota_A	Clostridia	Oscillospirales	Oscillospiraceae	Limivicinus		SPIREOTU_01687160-SPIREOTU_01687160___1220	97.9	97	2	0	1	97	189	285	1.49e-66	204
14	ASV_52c_6hu	human	GCF_019042275	Bacteria	Bacillota_A	Clostridia	Lachnospirales	Lachnospiraceae	Diplocloster	Diplocloster_agilis	GCF_019042275-GCF_019042275___1434	100	96	0	0	1	96	395	490	1.17e-65	206
14	ASV_577_tgo	rumen	GCA_902785905	Bacteria	Bacillota_A	Clostridia	Oscillospirales	Oscillospiraceae	Limivicinus	Limivicinus_sp902785905	GCA_902785905-GCA_902785905___1984	99	97	1	0	1	97	394	490	5.83e-67	207
14	ASV_5al_xxi	rumen	SPIREOTU_02511012	Bacteria	Bacillota_A	Clostridia	Lachnospirales	Lachnospiraceae	JAILEN01		SPIREOTU_02511012-SPIREOTU_02511012___895	96.9	97	3	0	1	97	394	490	1.28e-65	206
14	ASV_5gc_00u	rumen	SPIREOTU_01684696	Bacteria	Bacillota_A	Clostridia	Oscillospirales	Oscillospiraceae	Limivicinus		SPIREOTU_01684696-SPIREOTU_01684696___1995	97.9	97	2	0	1	97	383	479	7.96e-66	206
14	ASV_5lb_3o3	rumen	SPIREOTU_02407165	Bacteria	Bacillota_A	Clostridia	Oscillospirales	Oscillospiraceae	Hominicoprocola		SPIREOTU_02407165-SPIREOTU_02407165___358	95.9	97	4	0	1	97	393	489	1.31e-64	203
14	ASV_5sj_wpu	rumen	SPIREOTU_01699608	Bacteria	Bacillota_A	Clostridia	Oscillospirales	Oscillospiraceae	Limivicinus		SPIREOTU_01699608-SPIREOTU_01699608___2282	99	97	1	0	1	97	394	490	2.47e-66	208
14	ASV_5sl_q19	rumen	GCA_902785905	Bacteria	Bacillota_A	Clostridia	Oscillospirales	Oscillospiraceae	Limivicinus	Limivicinus_sp902785905	GCA_902785905-GCA_902785905___1984	99	97	1	0	1	97	394	490	5.83e-67	207
14	ASV_5tw_8s2	rumen	SPIREOTU_01699608	Bacteria	Bacillota_A	Clostridia	Oscillospirales	Oscillospiraceae	Limivicinus		SPIREOTU_01699608-SPIREOTU_01699608___2282	99	97	1	0	1	97	394	490	2.47e-66	208
14	ASV_5vf_wfc	rumen	SPIREOTU_00598512	Bacteria	Bacillota_A	Clostridia	Oscillospirales	Oscillospiraceae	Avoscillospira		SPIREOTU_00598512-SPIREOTU_00598512___1043	99	97	1	0	1	97	394	490	4.55e-67	210
14	ASV_5xp_jv7	rumen	SPIREOTU_01687160	Bacteria	Bacillota_A	Clostridia	Oscillospirales	Oscillospiraceae	Limivicinus		SPIREOTU_01687160-SPIREOTU_01687160___1220	95.9	97	4	0	1	97	189	285	5.31e-67	205
14	ASV_64a_14l	rumen	SPIREOTU_01687160	Bacteria	Bacillota_A	Clostridia	Oscillospirales	Oscillospiraceae	Limivicinus		SPIREOTU_01687160-SPIREOTU_01687160___1220	95.9	97	4	0	1	97	189	285	5.31e-67	205
14	ASV_64r_8mw	rumen	SPIREOTU_01687160	Bacteria	Bacillota_A	Clostridia	Oscillospirales	Oscillospiraceae	Limivicinus		SPIREOTU_01687160-SPIREOTU_01687160___1220	100	97	0	0	1	97	189	285	3.06e-69	211
14	ASV_68d_3z2	rumen	SPIREOTU_01699608	Bacteria	Bacillota_A	Clostridia	Oscillospirales	Oscillospiraceae	Limivicinus		SPIREOTU_01699608-SPIREOTU_01699608___2282	96.9	97	3	0	1	97	394	490	9.43e-66	206
14	ASV_68h_rvn	rumen	SPIREOTU_01687160	Bacteria	Bacillota_A	Clostridia	Oscillospirales	Oscillospiraceae	Limivicinus		SPIREOTU_01687160-SPIREOTU_01687160___1220	95.9	97	4	0	1	97	189	285	5.31e-67	205
14	ASV_6ch_c78	rumen	SPIREOTU_01684696	Bacteria	Bacillota_A	Clostridia	Oscillospirales	Oscillospiraceae	Limivicinus		SPIREOTU_01684696-SPIREOTU_01684696___1995	99	97	1	0	1	97	383	479	4.07e-66	207
14	ASV_6gs_any	rumen	SPIREOTU_01687160	Bacteria	Bacillota_A	Clostridia	Oscillospirales	Oscillospiraceae	Limivicinus		SPIREOTU_01687160-SPIREOTU_01687160___1220	95.9	97	4	0	1	97	189	285	5.31e-67	205
14	ASV_6hf_pte	rumen	SPIREOTU_01699608	Bacteria	Bacillota_A	Clostridia	Oscillospirales	Oscillospiraceae	Limivicinus		SPIREOTU_01699608-SPIREOTU_01699608___2282	97.9	97	2	0	1	97	394	490	1.32e-65	206
14	ASV_6hy_cm4	rumen	SPIREOTU_01699608	Bacteria	Bacillota_A	Clostridia	Oscillospirales	Oscillospiraceae	Limivicinus		SPIREOTU_01699608-SPIREOTU_01699608___2282	99	97	1	0	1	97	394	490	2.47e-66	208
14	ASV_6ju_avn	rumen	SPIREOTU_01687160	Bacteria	Bacillota_A	Clostridia	Oscillospirales	Oscillospiraceae	Limivicinus		SPIREOTU_01687160-SPIREOTU_01687160___1220	95.9	97	4	0	1	97	189	285	5.31e-67	205
14	ASV_6p9_00u	rumen	SPIREOTU_02397609	Bacteria	Bacillota_A	Clostridia	Oscillospirales	Oscillospiraceae	Limivicinus		SPIREOTU_02397609-SPIREOTU_02397609___249	93.8	97	6	0	1	97	150	246	2.37e-65	200
14	ASV_6pk_quz	rumen	SPIREOTU_01687160	Bacteria	Bacillota_A	Clostridia	Oscillospirales	Oscillospiraceae	Limivicinus		SPIREOTU_01687160-SPIREOTU_01687160___1220	100	97	0	0	1	97	189	285	3.06e-69	211
14	ASV_6pn_o76	rumen	SPIREOTU_00598512	Bacteria	Bacillota_A	Clostridia	Oscillospirales	Oscillospiraceae	Avoscillospira		SPIREOTU_00598512-SPIREOTU_00598512___1043	96.9	97	3	0	1	97	394	490	1.81e-65	206
14	ASV_6x6_h7b	rumen	SPIREOTU_01699608	Bacteria	Bacillota_A	Clostridia	Oscillospirales	Oscillospiraceae	Limivicinus		SPIREOTU_01699608-SPIREOTU_01699608___2282	97.9	97	2	0	1	97	394	490	3.45e-66	207
14	ASV_6xc_4bt	rumen	GCA_905234575	Bacteria	Bacillota_A	Clostridia	Oscillospirales	Oscillospiraceae	CAJOIG01	CAJOIG01_sp905234575	GCA_905234575-GCA_905234575___1261	97.9	97	2	0	1	97	394	490	6.08e-65	204
14	ASV_72t_53d	rumen	GCA_902785905	Bacteria	Bacillota_A	Clostridia	Oscillospirales	Oscillospiraceae	Limivicinus	Limivicinus_sp902785905	GCA_902785905-GCA_902785905___1984	100	97	0	0	1	97	394	490	1.49e-67	208
14	ASV_750_skc	rumen	SPIREOTU_01687160	Bacteria	Bacillota_A	Clostridia	Oscillospirales	Oscillospiraceae	Limivicinus		SPIREOTU_01687160-SPIREOTU_01687160___1220	100	97	0	0	1	97	189	285	3.06e-69	211
14	ASV_7cs_va8	rumen	SPIREOTU_02397609	Bacteria	Bacillota_A	Clostridia	Oscillospirales	Oscillospiraceae	Limivicinus		SPIREOTU_02397609-SPIREOTU_02397609___249	92.8	97	7	0	1	97	150	246	5.35e-67	204
14	ASV_7fl_0qi	rumen	GCA_905233835	Bacteria	Bacillota_A	Clostridia	Lachnospirales	Lachnospiraceae	JAILEN01	JAILEN01_sp905233835	GCA_905233835-GCA_905233835___1692	99	97	1	0	1	97	367	463	2.89e-67	210
14	ASV_7fp_xpt	rumen	SPIREOTU_01687160	Bacteria	Bacillota_A	Clostridia	Oscillospirales	Oscillospiraceae	Limivicinus		SPIREOTU_01687160-SPIREOTU_01687160___1220	100	97	0	0	1	97	189	285	3.06e-69	211
14	ASV_7gm_bw2	rumen	SPIREOTU_01687160	Bacteria	Bacillota_A	Clostridia	Oscillospirales	Oscillospiraceae	Limivicinus		SPIREOTU_01687160-SPIREOTU_01687160___1220	95.9	97	4	0	1	97	189	285	5.31e-67	205
14	ASV_7go_kem	rumen	SPIREOTU_01699608	Bacteria	Bacillota_A	Clostridia	Oscillospirales	Oscillospiraceae	Limivicinus		SPIREOTU_01699608-SPIREOTU_01699608___2282	99	97	1	0	1	97	394	490	2.47e-66	208
14	ASV_7ia_vme	rumen	GCF_000702885	Bacteria	Bacillota_A	Clostridia	Lachnospirales	Lachnospiraceae	Oribacterium	Oribacterium_sp000702885	GCF_000702885-GCF_000702885___2436	95.9	97	4	0	1	97	393	489	9.25e-65	204
14	ASV_7jj_e34	rumen	SPIREOTU_01687160	Bacteria	Bacillota_A	Clostridia	Oscillospirales	Oscillospiraceae	Limivicinus		SPIREOTU_01687160-SPIREOTU_01687160___1220	96.9	97	3	0	1	97	189	285	1.06e-66	204
14	ASV_7jk_niz	rumen	SPIREOTU_01687160	Bacteria	Bacillota_A	Clostridia	Oscillospirales	Oscillospiraceae	Limivicinus		SPIREOTU_01687160-SPIREOTU_01687160___1220	97.9	97	2	0	1	97	189	285	3.77e-67	206
14	ASV_7nk_et8	rumen	GCA_902785905	Bacteria	Bacillota_A	Clostridia	Oscillospirales	Oscillospiraceae	Limivicinus	Limivicinus_sp902785905	GCA_902785905-GCA_902785905___1984	99	97	1	0	1	97	394	490	5.83e-67	207
14	ASV_7ty_4sh	rumen	GCF_000702885	Bacteria	Bacillota_A	Clostridia	Lachnospirales	Lachnospiraceae	Oribacterium	Oribacterium_sp000702885	GCF_000702885-GCF_000702885___2436	97.9	97	2	0	1	97	393	489	6.35e-66	207
14	ASV_7wn_bc5	rumen	SPIREOTU_01699608	Bacteria	Bacillota_A	Clostridia	Oscillospirales	Oscillospiraceae	Limivicinus		SPIREOTU_01699608-SPIREOTU_01699608___2282	99	97	1	0	1	97	394	490	2.47e-66	208
14	ASV_7xd_0do	rumen	SPIREOTU_01687160	Bacteria	Bacillota_A	Clostridia	Oscillospirales	Oscillospiraceae	Limivicinus		SPIREOTU_01687160-SPIREOTU_01687160___1220	95.9	97	4	0	1	97	189	285	5.31e-67	205
14	ASV_83x_m6n	rumen	SPIREOTU_01687160	Bacteria	Bacillota_A	Clostridia	Oscillospirales	Oscillospiraceae	Limivicinus		SPIREOTU_01687160-SPIREOTU_01687160___1220	96.9	97	3	0	1	97	189	285	2.67e-67	206
14	ASV_861_rkf	rumen	SPIREOTU_01687160	Bacteria	Bacillota_A	Clostridia	Oscillospirales	Oscillospiraceae	Limivicinus		SPIREOTU_01687160-SPIREOTU_01687160___1220	95.9	97	4	0	1	97	189	285	5.31e-67	205
14	ASV_87l_qli	rumen	GCA_902785905	Bacteria	Bacillota_A	Clostridia	Oscillospirales	Oscillospiraceae	Limivicinus	Limivicinus_sp902785905	GCA_902785905-GCA_902785905___1984	99	97	1	0	1	97	394	490	5.83e-67	207
14	ASV_8cj_uv0	rumen	GCA_024697625	Bacteria	Bacillota_A	Clostridia	Oscillospirales	Oscillospiraceae	Limivicinus	Limivicinus_sp024697625	GCA_024697625-GCA_024697625___121	96.9	97	3	0	1	97	397	493	2.47e-66	208
14	ASV_8ck_13v	rumen	SPIREOTU_01699608	Bacteria	Bacillota_A	Clostridia	Oscillospirales	Oscillospiraceae	Limivicinus		SPIREOTU_01699608-SPIREOTU_01699608___2282	99	97	1	0	1	97	394	490	2.47e-66	208
14	ASV_8dp_17i	rumen	SPIREOTU_01699608	Bacteria	Bacillota_A	Clostridia	Oscillospirales	Oscillospiraceae	Limivicinus		SPIREOTU_01699608-SPIREOTU_01699608___2282	99	97	1	0	1	97	394	490	2.47e-66	208
14	ASV_8fy_mig	rumen	SPIREOTU_01699608	Bacteria	Bacillota_A	Clostridia	Oscillospirales	Oscillospiraceae	Limivicinus		SPIREOTU_01699608-SPIREOTU_01699608___2282	97.9	97	2	0	1	97	394	490	1.32e-65	206
14	ASV_8gv_cx1	rumen	SPIREOTU_01699608	Bacteria	Bacillota_A	Clostridia	Oscillospirales	Oscillospiraceae	Limivicinus		SPIREOTU_01699608-SPIREOTU_01699608___2282	99	97	1	0	1	97	394	490	2.47e-66	208
14	ASV_8mj_5o3	rumen	SPIREOTU_01687160	Bacteria	Bacillota_A	Clostridia	Oscillospirales	Oscillospiraceae	Limivicinus		SPIREOTU_01687160-SPIREOTU_01687160___1220	97.9	97	2	0	1	97	189	285	3.77e-67	206
14	ASV_8ry_gtf	rumen	SPIREOTU_01687160	Bacteria	Bacillota_A	Clostridia	Oscillospirales	Oscillospiraceae	Limivicinus		SPIREOTU_01687160-SPIREOTU_01687160___1220	95.9	97	4	0	1	97	189	285	5.31e-67	205
14	ASV_8sh_0bh	rumen	SPIREOTU_01699608	Bacteria	Bacillota_A	Clostridia	Oscillospirales	Oscillospiraceae	Limivicinus		SPIREOTU_01699608-SPIREOTU_01699608___2282	99	97	1	0	1	97	394	490	2.47e-66	208
14	ASV_8v7_os2	rumen	GCA_902785905	Bacteria	Bacillota_A	Clostridia	Oscillospirales	Oscillospiraceae	Limivicinus	Limivicinus_sp902785905	GCA_902785905-GCA_902785905___1984	100	97	0	0	1	97	394	490	1.49e-67	208
14	ASV_8y6_sra	rumen	GCF_000702885	Bacteria	Bacillota_A	Clostridia	Lachnospirales	Lachnospiraceae	Oribacterium	Oribacterium_sp000702885	GCF_000702885-GCF_000702885___2436	100	97	0	0	1	97	393	489	6.07e-67	209
14	ASV_8z5_8fy	rumen	SPIREOTU_01687160	Bacteria	Bacillota_A	Clostridia	Oscillospirales	Oscillospiraceae	Limivicinus		SPIREOTU_01687160-SPIREOTU_01687160___1220	91.8	97	8	0	1	97	189	285	2.82e-63	196
14	ASV_91j_bq8	rumen	GCA_902785905	Bacteria	Bacillota_A	Clostridia	Oscillospirales	Oscillospiraceae	Limivicinus	Limivicinus_sp902785905	GCA_902785905-GCA_902785905___1984	96.9	97	3	0	1	97	394	490	4.89e-65	202
14	ASV_928_gdf	rumen	SPIREOTU_01687160	Bacteria	Bacillota_A	Clostridia	Oscillospirales	Oscillospiraceae	Limivicinus		SPIREOTU_01687160-SPIREOTU_01687160___1220	95.9	97	4	0	1	97	189	285	5.31e-67	205
14	ASV_93d_opu	rumen	SPIREOTU_01699608	Bacteria	Bacillota_A	Clostridia	Oscillospirales	Oscillospiraceae	Limivicinus		SPIREOTU_01699608-SPIREOTU_01699608___2282	99	97	1	0	1	97	394	490	2.47e-66	208
14	ASV_94a_g5n	rumen	SPIREOTU_01687160	Bacteria	Bacillota_A	Clostridia	Oscillospirales	Oscillospiraceae	Limivicinus		SPIREOTU_01687160-SPIREOTU_01687160___1220	95.9	97	4	0	1	97	189	285	5.31e-67	205
14	ASV_983_5ox	rumen	SPIREOTU_01687160	Bacteria	Bacillota_A	Clostridia	Oscillospirales	Oscillospiraceae	Limivicinus		SPIREOTU_01687160-SPIREOTU_01687160___1220	93.8	97	6	0	1	97	189	285	1.42e-63	196
14	ASV_994_lqj	rumen	SPIREOTU_01699608	Bacteria	Bacillota_A	Clostridia	Oscillospirales	Oscillospiraceae	Limivicinus		SPIREOTU_01699608-SPIREOTU_01699608___2282	99	97	1	0	1	97	394	490	2.47e-66	208
14	ASV_9ab_uir	rumen	SPIREOTU_01687160	Bacteria	Bacillota_A	Clostridia	Oscillospirales	Oscillospiraceae	Limivicinus		SPIREOTU_01687160-SPIREOTU_01687160___1220	95.9	97	4	0	1	97	189	285	5.31e-67	205
14	ASV_9dk_vkq	rumen	GCA_902795885	Bacteria	Bacillota_A	Clostridia	Oscillospirales	Oscillospiraceae	Limivicinus	Limivicinus_sp902795885	GCA_902795885-GCA_902795885___445	96.9	97	3	0	1	97	399	495	3.85e-64	202
14	ASV_9jw_bvh	rumen	SPIREOTU_00598512	Bacteria	Bacillota_A	Clostridia	Oscillospirales	Oscillospiraceae	Avoscillospira		SPIREOTU_00598512-SPIREOTU_00598512___1043	94.8	97	5	0	1	97	394	490	3.68e-64	202
14	ASV_9p3_2l8	rumen	SPIREOTU_02511012	Bacteria	Bacillota_A	Clostridia	Lachnospirales	Lachnospiraceae	JAILEN01		SPIREOTU_02511012-SPIREOTU_02511012___895	96.9	97	3	0	1	97	394	490	4.88e-65	204
14	ASV_9pt_imn	rumen	SPIREOTU_01684696	Bacteria	Bacillota_A	Clostridia	Oscillospirales	Oscillospiraceae	Limivicinus		SPIREOTU_01684696-SPIREOTU_01684696___1995	100	97	0	0	1	97	383	479	1.49e-66	208
14	ASV_9qb_5ae	rumen	SPIREOTU_01687160	Bacteria	Bacillota_A	Clostridia	Oscillospirales	Oscillospiraceae	Limivicinus		SPIREOTU_01687160-SPIREOTU_01687160___1220	94.8	97	5	0	1	97	189	285	6.5e-65	200
14	ASV_9qt_4bp	rumen	GCF_000702885	Bacteria	Bacillota_A	Clostridia	Lachnospirales	Lachnospiraceae	Oribacterium	Oribacterium_sp000702885	GCF_000702885-GCF_000702885___2436	97.9	97	2	0	1	97	393	489	6.35e-66	207
14	ASV_9t9_ch2	rumen	SPIREOTU_01699608	Bacteria	Bacillota_A	Clostridia	Oscillospirales	Oscillospiraceae	Limivicinus		SPIREOTU_01699608-SPIREOTU_01699608___2282	99	97	1	0	1	97	394	490	2.47e-66	208
14	ASV_9wg_1dq	rumen	SPIREOTU_01687160	Bacteria	Bacillota_A	Clostridia	Oscillospirales	Oscillospiraceae	Limivicinus		SPIREOTU_01687160-SPIREOTU_01687160___1220	94.8	97	5	0	1	97	189	285	1.06e-66	204
14	ASV_9ww_9q7	rumen	SPIREOTU_01699608	Bacteria	Bacillota_A	Clostridia	Oscillospirales	Oscillospiraceae	Limivicinus		SPIREOTU_01699608-SPIREOTU_01699608___2282	99	97	1	0	1	97	394	490	2.47e-66	208
14	ASV_9xx_st2	rumen	SPIREOTU_01699608	Bacteria	Bacillota_A	Clostridia	Oscillospirales	Oscillospiraceae	Limivicinus		SPIREOTU_01699608-SPIREOTU_01699608___2282	99	97	1	0	1	97	394	490	2.47e-66	208
14	ASV_9zg_0t9	rumen	SPIREOTU_01687160	Bacteria	Bacillota_A	Clostridia	Oscillospirales	Oscillospiraceae	Limivicinus		SPIREOTU_01687160-SPIREOTU_01687160___1220	95.9	97	4	0	1	97	189	285	2.96e-66	203
14	ASV_a1o_rhs	mouse	GCA_910588885	Bacteria	Bacillota_A	Clostridia	Lachnospirales	Lachnospiraceae	2025-02-14	14-2_sp910588885	GCA_910588885-GCA_910588885___419	97.9	96	2	0	1	96	419	514	8.82e-66	207
14	ASV_a2q_hzd	rumen	SPIREOTU_01687160	Bacteria	Bacillota_A	Clostridia	Oscillospirales	Oscillospiraceae	Limivicinus		SPIREOTU_01687160-SPIREOTU_01687160___1220	95.9	97	4	0	1	97	189	285	5.31e-67	205
14	ASV_a3b_f8s	rumen	GCA_902785905	Bacteria	Bacillota_A	Clostridia	Oscillospirales	Oscillospiraceae	Limivicinus	Limivicinus_sp902785905	GCA_902785905-GCA_902785905___1984	100	97	0	0	1	97	394	490	1.49e-67	208
14	ASV_a3s_qk1	rumen	SPIREOTU_02397609	Bacteria	Bacillota_A	Clostridia	Oscillospirales	Oscillospiraceae	Limivicinus		SPIREOTU_02397609-SPIREOTU_02397609___249	93.8	97	6	0	1	97	150	246	2.37e-65	200
14	ASV_a5j_jpv	rumen	SPIREOTU_01687160	Bacteria	Bacillota_A	Clostridia	Oscillospirales	Oscillospiraceae	Limivicinus		SPIREOTU_01687160-SPIREOTU_01687160___1220	95.9	97	4	0	1	97	189	285	5.31e-67	205
14	ASV_aa5_3k5	rumen	GCA_902785905	Bacteria	Bacillota_A	Clostridia	Oscillospirales	Oscillospiraceae	Limivicinus	Limivicinus_sp902785905	GCA_902785905-GCA_902785905___1984	97.9	97	2	0	1	97	394	490	1.15e-66	206
14	ASV_afs_pxk	rumen	SPIREOTU_01699608	Bacteria	Bacillota_A	Clostridia	Oscillospirales	Oscillospiraceae	Limivicinus		SPIREOTU_01699608-SPIREOTU_01699608___2282	99	97	1	0	1	97	394	490	2.47e-66	208
14	ASV_amg_est	rumen	SPIREOTU_01687160	Bacteria	Bacillota_A	Clostridia	Oscillospirales	Oscillospiraceae	Limivicinus		SPIREOTU_01687160-SPIREOTU_01687160___1220	95.9	97	4	0	1	97	189	285	5.31e-67	205
14	ASV_amh_ohe	rumen	SPIREOTU_01687160	Bacteria	Bacillota_A	Clostridia	Oscillospirales	Oscillospiraceae	Limivicinus		SPIREOTU_01687160-SPIREOTU_01687160___1220	99	97	1	0	1	97	189	285	4.79e-68	208
14	ASV_aof_57f	rumen	SPIREOTU_01687160	Bacteria	Bacillota_A	Clostridia	Oscillospirales	Oscillospiraceae	Limivicinus		SPIREOTU_01687160-SPIREOTU_01687160___1220	95.9	97	4	0	1	97	189	285	5.88e-66	202
14	ASV_awh_tnk	rumen	SPIREOTU_01699608	Bacteria	Bacillota_A	Clostridia	Oscillospirales	Oscillospiraceae	Limivicinus		SPIREOTU_01699608-SPIREOTU_01699608___2282	99	97	1	0	1	97	394	490	2.47e-66	208
14	ASV_b2r_zex	rumen	GCA_902785905	Bacteria	Bacillota_A	Clostridia	Oscillospirales	Oscillospiraceae	Limivicinus	Limivicinus_sp902785905	GCA_902785905-GCA_902785905___1984	99	97	1	0	1	97	394	490	5.83e-67	207
14	ASV_bfy_myv	rumen	SPIREOTU_01699608	Bacteria	Bacillota_A	Clostridia	Oscillospirales	Oscillospiraceae	Limivicinus		SPIREOTU_01699608-SPIREOTU_01699608___2282	99	97	1	0	1	97	394	490	2.47e-66	208
14	ASV_bgu_oou	rumen	SPIREOTU_01699608	Bacteria	Bacillota_A	Clostridia	Oscillospirales	Oscillospiraceae	Limivicinus		SPIREOTU_01699608-SPIREOTU_01699608___2282	99	97	1	0	1	97	394	490	2.47e-66	208
14	ASV_bhc_r3o	human	SPIREOTU_01538034	Bacteria	Bacillota_A	Clostridia	Oscillospirales	Ruminococcaceae	Faecalibacterium		SPIREOTU_01538034-SPIREOTU_01538034___1329	91.1	56	5	0	18	73	277	332	1.52e-32	114
14	ASV_bhv_old	rumen	SPIREOTU_01699608	Bacteria	Bacillota_A	Clostridia	Oscillospirales	Oscillospiraceae	Limivicinus		SPIREOTU_01699608-SPIREOTU_01699608___2282	99	97	1	0	1	97	394	490	2.47e-66	208
14	ASV_bl6_cxl	rumen	SPIREOTU_02397609	Bacteria	Bacillota_A	Clostridia	Oscillospirales	Oscillospiraceae	Limivicinus		SPIREOTU_02397609-SPIREOTU_02397609___249	92.8	97	7	0	1	97	150	246	5.35e-67	204
14	ASV_bl6_gxw	rumen	GCA_902785905	Bacteria	Bacillota_A	Clostridia	Oscillospirales	Oscillospiraceae	Limivicinus	Limivicinus_sp902785905	GCA_902785905-GCA_902785905___1984	100	97	0	0	1	97	394	490	1.49e-67	208
14	ASV_bq4_xp4	rumen	SPIREOTU_00598512	Bacteria	Bacillota_A	Clostridia	Oscillospirales	Oscillospiraceae	Avoscillospira		SPIREOTU_00598512-SPIREOTU_00598512___1043	99	97	1	0	1	97	394	490	4.55e-67	210
14	ASV_bqa_ixd	rumen	SPIREOTU_00598512	Bacteria	Bacillota_A	Clostridia	Oscillospirales	Oscillospiraceae	Avoscillospira		SPIREOTU_00598512-SPIREOTU_00598512___1043	97.9	97	2	0	1	97	394	490	1.81e-65	206
14	ASV_bsl_ae4	rumen	SPIREOTU_01687160	Bacteria	Bacillota_A	Clostridia	Oscillospirales	Oscillospiraceae	Limivicinus		SPIREOTU_01687160-SPIREOTU_01687160___1220	96.9	97	3	0	1	97	189	285	1.06e-66	204
14	ASV_bt3_i2n	rumen	SPIREOTU_01687160	Bacteria	Bacillota_A	Clostridia	Oscillospirales	Oscillospiraceae	Limivicinus		SPIREOTU_01687160-SPIREOTU_01687160___1220	95.9	97	4	0	1	97	189	285	5.31e-67	205
14	ASV_bte_1cw	rumen	SPIREOTU_01684696	Bacteria	Bacillota_A	Clostridia	Oscillospirales	Oscillospiraceae	Limivicinus		SPIREOTU_01684696-SPIREOTU_01684696___1995	97.9	97	2	0	1	97	383	479	7.96e-66	206
14	ASV_c25_z8k	rumen	SPIREOTU_01699608	Bacteria	Bacillota_A	Clostridia	Oscillospirales	Oscillospiraceae	Limivicinus		SPIREOTU_01699608-SPIREOTU_01699608___2282	97.9	97	2	0	1	97	394	490	2.57e-65	205
14	ASV_c2m_eph	rumen	GCA_902785905	Bacteria	Bacillota_A	Clostridia	Oscillospirales	Oscillospiraceae	Limivicinus	Limivicinus_sp902785905	GCA_902785905-GCA_902785905___1984	96.9	97	3	0	1	97	394	490	3.21e-66	205
14	ASV_c2m_k20	rumen	SPIREOTU_01699608	Bacteria	Bacillota_A	Clostridia	Oscillospirales	Oscillospiraceae	Limivicinus		SPIREOTU_01699608-SPIREOTU_01699608___2282	97.9	97	2	0	1	97	394	490	1.32e-65	206
14	ASV_c43_0y4	rumen	GCA_947166955	Bacteria	Bacillota_A	Clostridia	Oscillospirales	Oscillospiraceae	Hominicoprocola	Hominicoprocola_sp947166955	GCA_947166955-GCA_947166955___981	94.8	97	5	0	1	97	347	443	4.79e-64	201
14	ASV_c85_fx9	rumen	SPIREOTU_02397609	Bacteria	Bacillota_A	Clostridia	Oscillospirales	Oscillospiraceae	Limivicinus		SPIREOTU_02397609-SPIREOTU_02397609___249	93.8	97	6	0	1	97	150	246	2.37e-65	200
14	ASV_cbm_g8s	rumen	SPIREOTU_01687160	Bacteria	Bacillota_A	Clostridia	Oscillospirales	Oscillospiraceae	Limivicinus		SPIREOTU_01687160-SPIREOTU_01687160___1220	94.8	97	5	0	1	97	189	285	5.88e-66	202
14	ASV_cd8_7q0	rumen	SPIREOTU_01687160	Bacteria	Bacillota_A	Clostridia	Oscillospirales	Oscillospiraceae	Limivicinus		SPIREOTU_01687160-SPIREOTU_01687160___1220	95.9	97	4	0	1	97	189	285	5.31e-67	205
14	ASV_cdq_zu8	rumen	SPIREOTU_01687160	Bacteria	Bacillota_A	Clostridia	Oscillospirales	Oscillospiraceae	Limivicinus		SPIREOTU_01687160-SPIREOTU_01687160___1220	95.9	97	4	0	1	97	189	285	5.31e-67	205
14	ASV_cgm_jqd	rumen	GCA_902785905	Bacteria	Bacillota_A	Clostridia	Oscillospirales	Oscillospiraceae	Limivicinus	Limivicinus_sp902785905	GCA_902785905-GCA_902785905___1984	100	97	0	0	1	97	394	490	1.49e-67	208
14	ASV_cgn_sv7	rumen	SPIREOTU_01687160	Bacteria	Bacillota_A	Clostridia	Oscillospirales	Oscillospiraceae	Limivicinus		SPIREOTU_01687160-SPIREOTU_01687160___1220	95.9	97	4	0	1	97	189	285	5.31e-67	205
14	ASV_ckj_1lx	rumen	SPIREOTU_01687160	Bacteria	Bacillota_A	Clostridia	Oscillospirales	Oscillospiraceae	Limivicinus		SPIREOTU_01687160-SPIREOTU_01687160___1220	95.9	97	4	0	1	97	189	285	5.31e-67	205
14	ASV_coh_734	rumen	GCA_902785905	Bacteria	Bacillota_A	Clostridia	Oscillospirales	Oscillospiraceae	Limivicinus	Limivicinus_sp902785905	GCA_902785905-GCA_902785905___1984	97.9	97	2	0	1	97	394	490	8.91e-66	204
14	ASV_cr3_7ba	rumen	SPIREOTU_01687160	Bacteria	Bacillota_A	Clostridia	Oscillospirales	Oscillospiraceae	Limivicinus		SPIREOTU_01687160-SPIREOTU_01687160___1220	97.9	97	2	0	1	97	189	285	1.06e-66	204
14	ASV_ctl_zmb	rumen	SPIREOTU_01687160	Bacteria	Bacillota_A	Clostridia	Oscillospirales	Oscillospiraceae	Limivicinus		SPIREOTU_01687160-SPIREOTU_01687160___1220	97.9	97	2	0	1	97	189	285	1.49e-66	204
14	ASV_db6_iy7	rumen	SPIREOTU_01687160	Bacteria	Bacillota_A	Clostridia	Oscillospirales	Oscillospiraceae	Limivicinus		SPIREOTU_01687160-SPIREOTU_01687160___1220	95.9	97	4	0	1	97	189	285	5.31e-67	205
14	ASV_dbz_ki8	rumen	SPIREOTU_00598512	Bacteria	Bacillota_A	Clostridia	Oscillospirales	Oscillospiraceae	Avoscillospira		SPIREOTU_00598512-SPIREOTU_00598512___1043	95.9	97	4	0	1	97	394	490	9.67e-65	204
14	ASV_ded_gys	rumen	GCA_902785905	Bacteria	Bacillota_A	Clostridia	Oscillospirales	Oscillospiraceae	Limivicinus	Limivicinus_sp902785905	GCA_902785905-GCA_902785905___1984	100	97	0	0	1	97	394	490	1.49e-67	208
14	ASV_dg4_80g	rumen	SPIREOTU_02397609	Bacteria	Bacillota_A	Clostridia	Oscillospirales	Oscillospiraceae	Limivicinus		SPIREOTU_02397609-SPIREOTU_02397609___249	93.8	97	6	0	1	97	150	246	2.37e-65	200
14	ASV_dhp_p8f	rumen	GCA_024697625	Bacteria	Bacillota_A	Clostridia	Oscillospirales	Oscillospiraceae	Limivicinus	Limivicinus_sp024697625	GCA_024697625-GCA_024697625___121	94.8	97	5	0	1	97	397	493	1.92e-64	203
14	ASV_djr_bx5	rumen	SPIREOTU_01699608	Bacteria	Bacillota_A	Clostridia	Oscillospirales	Oscillospiraceae	Limivicinus		SPIREOTU_01699608-SPIREOTU_01699608___2282	100	97	0	0	1	97	394	490	3.45e-66	207
14	ASV_dk3_bhs	rumen	GCA_902785905	Bacteria	Bacillota_A	Clostridia	Oscillospirales	Oscillospiraceae	Limivicinus	Limivicinus_sp902785905	GCA_902785905-GCA_902785905___1984	99	97	1	0	1	97	394	490	5.83e-67	207
14	ASV_dmi_gm8	rumen	SPIREOTU_01699608	Bacteria	Bacillota_A	Clostridia	Oscillospirales	Oscillospiraceae	Limivicinus		SPIREOTU_01699608-SPIREOTU_01699608___2282	99	97	1	0	1	97	394	490	2.47e-66	208
14	ASV_dr7_t1z	rumen	SPIREOTU_01687160	Bacteria	Bacillota_A	Clostridia	Oscillospirales	Oscillospiraceae	Limivicinus		SPIREOTU_01687160-SPIREOTU_01687160___1220	95.9	97	4	0	1	97	189	285	5.31e-67	205
14	ASV_dua_18r	rumen	SPIREOTU_01699608	Bacteria	Bacillota_A	Clostridia	Oscillospirales	Oscillospiraceae	Limivicinus		SPIREOTU_01699608-SPIREOTU_01699608___2282	99	97	1	0	1	97	394	490	2.47e-66	208
14	ASV_e09_mgr	rumen	GCA_902785905	Bacteria	Bacillota_A	Clostridia	Oscillospirales	Oscillospiraceae	Limivicinus	Limivicinus_sp902785905	GCA_902785905-GCA_902785905___1984	97.9	97	2	0	1	97	394	490	3.21e-66	205
14	ASV_eax_gfz	rumen	GCA_024697625	Bacteria	Bacillota_A	Clostridia	Oscillospirales	Oscillospiraceae	Limivicinus	Limivicinus_sp024697625	GCA_024697625-GCA_024697625___121	92.8	97	7	0	1	97	397	493	2.68e-64	202
14	ASV_ebz_s6k	rumen	SPIREOTU_01699608	Bacteria	Bacillota_A	Clostridia	Oscillospirales	Oscillospiraceae	Limivicinus		SPIREOTU_01699608-SPIREOTU_01699608___2282	99	97	1	0	1	97	394	490	2.47e-66	208
14	ASV_ecn_jdb	rumen	SPIREOTU_01684696	Bacteria	Bacillota_A	Clostridia	Oscillospirales	Oscillospiraceae	Limivicinus		SPIREOTU_01684696-SPIREOTU_01684696___1995	100	97	0	0	1	97	383	479	1.49e-66	208
14	ASV_ee8_cu5	rumen	SPIREOTU_02511012	Bacteria	Bacillota_A	Clostridia	Lachnospirales	Lachnospiraceae	JAILEN01		SPIREOTU_02511012-SPIREOTU_02511012___895	96.9	97	3	0	1	97	394	490	1.28e-65	206
14	ASV_ef8_wfk	rumen	SPIREOTU_01699608	Bacteria	Bacillota_A	Clostridia	Oscillospirales	Oscillospiraceae	Limivicinus		SPIREOTU_01699608-SPIREOTU_01699608___2282	99	97	1	0	1	97	394	490	2.47e-66	208
14	ASV_ehl_z4x	rumen	SPIREOTU_02397609	Bacteria	Bacillota_A	Clostridia	Oscillospirales	Oscillospiraceae	Limivicinus		SPIREOTU_02397609-SPIREOTU_02397609___249	93.8	97	6	0	1	97	150	246	2.37e-65	200
14	ASV_eho_qhv	rumen	SPIREOTU_01699608	Bacteria	Bacillota_A	Clostridia	Oscillospirales	Oscillospiraceae	Limivicinus		SPIREOTU_01699608-SPIREOTU_01699608___2282	96.9	97	3	0	1	97	394	490	1.32e-65	206
14	ASV_ekd_f3o	rumen	GCA_902785905	Bacteria	Bacillota_A	Clostridia	Oscillospirales	Oscillospiraceae	Limivicinus	Limivicinus_sp902785905	GCA_902785905-GCA_902785905___1984	99	97	1	0	1	97	394	490	5.83e-67	207
14	ASV_em0_mo9	rumen	GCA_902785905	Bacteria	Bacillota_A	Clostridia	Oscillospirales	Oscillospiraceae	Limivicinus	Limivicinus_sp902785905	GCA_902785905-GCA_902785905___1984	99	97	1	0	1	97	394	490	5.83e-67	207
14	ASV_ew4_x1s	rumen	SPIREOTU_01699608	Bacteria	Bacillota_A	Clostridia	Oscillospirales	Oscillospiraceae	Limivicinus		SPIREOTU_01699608-SPIREOTU_01699608___2282	99	97	1	0	1	97	394	490	2.47e-66	208
14	ASV_ewb_jza	rumen	SPIREOTU_01699608	Bacteria	Bacillota_A	Clostridia	Oscillospirales	Oscillospiraceae	Limivicinus		SPIREOTU_01699608-SPIREOTU_01699608___2282	99	97	1	0	1	97	394	490	2.47e-66	208
14	ASV_exk_as2	rumen	SPIREOTU_01687160	Bacteria	Bacillota_A	Clostridia	Oscillospirales	Oscillospiraceae	Limivicinus		SPIREOTU_01687160-SPIREOTU_01687160___1220	95.9	97	4	0	1	97	189	285	5.31e-67	205
14	ASV_f1g_e89	rumen	SPIREOTU_01687160	Bacteria	Bacillota_A	Clostridia	Oscillospirales	Oscillospiraceae	Limivicinus		SPIREOTU_01687160-SPIREOTU_01687160___1220	97.9	97	2	0	1	97	189	285	1.89e-67	206
14	ASV_f1v_mo3	rumen	GCA_902785905	Bacteria	Bacillota_A	Clostridia	Oscillospirales	Oscillospiraceae	Limivicinus	Limivicinus_sp902785905	GCA_902785905-GCA_902785905___1984	100	97	0	0	1	97	394	490	1.49e-67	208
14	ASV_f3v_zu6	rumen	GCA_902785905	Bacteria	Bacillota_A	Clostridia	Oscillospirales	Oscillospiraceae	Limivicinus	Limivicinus_sp902785905	GCA_902785905-GCA_902785905___1984	99	97	1	0	1	97	394	490	5.83e-67	207
14	ASV_f76_zfh	rumen	SPIREOTU_01687160	Bacteria	Bacillota_A	Clostridia	Oscillospirales	Oscillospiraceae	Limivicinus		SPIREOTU_01687160-SPIREOTU_01687160___1220	95.9	97	4	0	1	97	189	285	5.31e-67	205
14	ASV_f8z_vsn	rumen	SPIREOTU_01699608	Bacteria	Bacillota_A	Clostridia	Oscillospirales	Oscillospiraceae	Limivicinus		SPIREOTU_01699608-SPIREOTU_01699608___2282	99	97	1	0	1	97	394	490	2.47e-66	208
14	ASV_f9z_2hn	rumen	GCA_947166955	Bacteria	Bacillota_A	Clostridia	Oscillospirales	Oscillospiraceae	Hominicoprocola	Hominicoprocola_sp947166955	GCA_947166955-GCA_947166955___981	93.8	97	6	0	1	97	347	443	2.44e-64	202
14	ASV_fed_r2i	rumen	SPIREOTU_01699608	Bacteria	Bacillota_A	Clostridia	Oscillospirales	Oscillospiraceae	Limivicinus		SPIREOTU_01699608-SPIREOTU_01699608___2282	99	97	1	0	1	97	394	490	2.47e-66	208
14	ASV_ff0_9fl	rumen	SPIREOTU_02397609	Bacteria	Bacillota_A	Clostridia	Oscillospirales	Oscillospiraceae	Limivicinus		SPIREOTU_02397609-SPIREOTU_02397609___249	93.8	97	6	0	1	97	150	246	2.37e-65	200
14	ASV_fff_slh	rumen	GCA_024697625	Bacteria	Bacillota_A	Clostridia	Oscillospirales	Oscillospiraceae	Limivicinus	Limivicinus_sp024697625	GCA_024697625-GCA_024697625___121	92.8	97	7	0	1	97	397	493	2.68e-64	202
14	ASV_fka_eyv	rumen	SPIREOTU_01687160	Bacteria	Bacillota_A	Clostridia	Oscillospirales	Oscillospiraceae	Limivicinus		SPIREOTU_01687160-SPIREOTU_01687160___1220	95.9	97	4	0	1	97	189	285	5.31e-67	205
14	ASV_fko_ipf	rumen	SPIREOTU_01699608	Bacteria	Bacillota_A	Clostridia	Oscillospirales	Oscillospiraceae	Limivicinus		SPIREOTU_01699608-SPIREOTU_01699608___2282	99	97	1	0	1	97	394	490	2.47e-66	208
14	ASV_fn9_vw2	rumen	SPIREOTU_01687160	Bacteria	Bacillota_A	Clostridia	Oscillospirales	Oscillospiraceae	Limivicinus		SPIREOTU_01687160-SPIREOTU_01687160___1220	96.9	97	3	0	1	97	189	285	1.89e-67	206
14	ASV_fqk_cnj	rumen	SPIREOTU_01699608	Bacteria	Bacillota_A	Clostridia	Oscillospirales	Oscillospiraceae	Limivicinus		SPIREOTU_01699608-SPIREOTU_01699608___2282	97.9	97	2	0	1	97	394	490	9.43e-66	206
14	ASV_fs2_4pg	rumen	SPIREOTU_01687160	Bacteria	Bacillota_A	Clostridia	Oscillospirales	Oscillospiraceae	Limivicinus		SPIREOTU_01687160-SPIREOTU_01687160___1220	95.9	97	4	0	1	97	189	285	5.31e-67	205
14	ASV_fwi_wf8	rumen	SPIREOTU_02373237	Bacteria	Bacillota_A	Clostridia	Lachnospirales	Lachnospiraceae	CHH4-2		SPIREOTU_02373237-SPIREOTU_02373237___606	80.2	96	19	0	1	96	394	489	2.3e-55	179
14	ASV_fxu_81n	rumen	GCA_902785905	Bacteria	Bacillota_A	Clostridia	Oscillospirales	Oscillospiraceae	Limivicinus	Limivicinus_sp902785905	GCA_902785905-GCA_902785905___1984	100	97	0	0	1	97	394	490	1.49e-67	208
14	ASV_fzi_233	rumen	SPIREOTU_01687160	Bacteria	Bacillota_A	Clostridia	Oscillospirales	Oscillospiraceae	Limivicinus		SPIREOTU_01687160-SPIREOTU_01687160___1220	100	97	0	0	1	97	189	285	3.06e-69	211
14	ASV_g0v_d5i	rumen	SPIREOTU_01687160	Bacteria	Bacillota_A	Clostridia	Oscillospirales	Oscillospiraceae	Limivicinus		SPIREOTU_01687160-SPIREOTU_01687160___1220	95.9	97	4	0	1	97	189	285	5.31e-67	205
14	ASV_g66_0p1	rumen	GCA_902798545	Bacteria	Bacillota_A	Clostridia	Oscillospirales	Oscillospiraceae	Limivicinus	Limivicinus_sp902798545	GCA_902798545-GCA_902798545___506	93.8	97	6	0	1	97	387	483	2.73e-63	200
14	ASV_g85_7w2	rumen	GCA_902785905	Bacteria	Bacillota_A	Clostridia	Oscillospirales	Oscillospiraceae	Limivicinus	Limivicinus_sp902785905	GCA_902785905-GCA_902785905___1984	100	97	0	0	1	97	394	490	1.49e-67	208
14	ASV_g9q_2yo	rumen	SPIREOTU_01687160	Bacteria	Bacillota_A	Clostridia	Oscillospirales	Oscillospiraceae	Limivicinus		SPIREOTU_01687160-SPIREOTU_01687160___1220	95.9	97	4	0	1	97	189	285	5.31e-67	205
14	ASV_geb_ocy	rumen	SPIREOTU_02373237	Bacteria	Bacillota_A	Clostridia	Lachnospirales	Lachnospiraceae	CHH4-2		SPIREOTU_02373237-SPIREOTU_02373237___606	81.3	96	18	0	1	96	394	489	1.19e-55	179
14	ASV_gep_gku	rumen	GCF_000702885	Bacteria	Bacillota_A	Clostridia	Lachnospirales	Lachnospiraceae	Oribacterium	Oribacterium_sp000702885	GCF_000702885-GCF_000702885___2436	100	97	0	0	1	97	393	489	6.07e-67	209
14	ASV_gf7_mh1	rumen	SPIREOTU_01684696	Bacteria	Bacillota_A	Clostridia	Oscillospirales	Oscillospiraceae	Limivicinus		SPIREOTU_01684696-SPIREOTU_01684696___1995	97.9	97	2	0	1	97	383	479	7.96e-66	206
14	ASV_gha_s51	rumen	GCA_902785905	Bacteria	Bacillota_A	Clostridia	Oscillospirales	Oscillospiraceae	Limivicinus	Limivicinus_sp902785905	GCA_902785905-GCA_902785905___1984	100	97	0	0	1	97	394	490	1.49e-67	208
14	ASV_gmy_saz	rumen	SPIREOTU_01687160	Bacteria	Bacillota_A	Clostridia	Oscillospirales	Oscillospiraceae	Limivicinus		SPIREOTU_01687160-SPIREOTU_01687160___1220	95.9	97	4	0	1	97	189	285	5.31e-67	205
14	ASV_gu1_31c	rumen	SPIREOTU_01699608	Bacteria	Bacillota_A	Clostridia	Oscillospirales	Oscillospiraceae	Limivicinus		SPIREOTU_01699608-SPIREOTU_01699608___2282	99	97	1	0	1	97	394	490	2.47e-66	208
14	ASV_gx3_qx0	rumen	GCA_024697625	Bacteria	Bacillota_A	Clostridia	Oscillospirales	Oscillospiraceae	Limivicinus	Limivicinus_sp024697625	GCA_024697625-GCA_024697625___121	92.8	97	7	0	1	97	397	493	2.68e-64	202
14	ASV_h2p_2ok	rumen	GCA_017458065	Bacteria	Bacillota_A	Clostridia	Oscillospirales	Oscillospiraceae	Limivicinus	Limivicinus_sp017458065	GCA_017458065-GCA_017458065___1834	94.8	97	5	0	1	97	367	463	1.12e-65	206
14	ASV_h6f_kqk	rumen	SPIREOTU_01687160	Bacteria	Bacillota_A	Clostridia	Oscillospirales	Oscillospiraceae	Limivicinus		SPIREOTU_01687160-SPIREOTU_01687160___1220	95.9	97	4	0	1	97	189	285	5.31e-67	205
14	ASV_h75_q76	rumen	SPIREOTU_01687160	Bacteria	Bacillota_A	Clostridia	Oscillospirales	Oscillospiraceae	Limivicinus		SPIREOTU_01687160-SPIREOTU_01687160___1220	96.9	97	3	0	1	97	189	285	1.06e-66	204
14	ASV_h7z_bky	rumen	GCA_902785905	Bacteria	Bacillota_A	Clostridia	Oscillospirales	Oscillospiraceae	Limivicinus	Limivicinus_sp902785905	GCA_902785905-GCA_902785905___1984	96.9	97	3	0	1	97	394	490	4.89e-65	202
14	ASV_h8b_gcd	rumen	SPIREOTU_01699608	Bacteria	Bacillota_A	Clostridia	Oscillospirales	Oscillospiraceae	Limivicinus		SPIREOTU_01699608-SPIREOTU_01699608___2282	99	97	1	0	1	97	394	490	2.47e-66	208
14	ASV_h9y_z6k	rumen	SPIREOTU_01699608	Bacteria	Bacillota_A	Clostridia	Oscillospirales	Oscillospiraceae	Limivicinus		SPIREOTU_01699608-SPIREOTU_01699608___2282	97.9	97	2	0	1	97	394	490	9.43e-66	206
14	ASV_hdx_1n1	rumen	SPIREOTU_02397609	Bacteria	Bacillota_A	Clostridia	Oscillospirales	Oscillospiraceae	Limivicinus		SPIREOTU_02397609-SPIREOTU_02397609___249	92.8	97	7	0	1	97	150	246	5.35e-67	204
14	ASV_hgp_w6p	rumen	SPIREOTU_01699608	Bacteria	Bacillota_A	Clostridia	Oscillospirales	Oscillospiraceae	Limivicinus		SPIREOTU_01699608-SPIREOTU_01699608___2282	99	97	1	0	1	97	394	490	2.47e-66	208
14	ASV_hmq_76m	rumen	GCA_902785905	Bacteria	Bacillota_A	Clostridia	Oscillospirales	Oscillospiraceae	Limivicinus	Limivicinus_sp902785905	GCA_902785905-GCA_902785905___1984	100	97	0	0	1	97	394	490	1.49e-67	208
14	ASV_hw7_gzv	rumen	GCA_902785905	Bacteria	Bacillota_A	Clostridia	Oscillospirales	Oscillospiraceae	Limivicinus	Limivicinus_sp902785905	GCA_902785905-GCA_902785905___1984	100	97	0	0	1	97	394	490	1.49e-67	208
14	ASV_i4y_0yg	rumen	GCA_902785905	Bacteria	Bacillota_A	Clostridia	Oscillospirales	Oscillospiraceae	Limivicinus	Limivicinus_sp902785905	GCA_902785905-GCA_902785905___1984	99	97	1	0	1	97	394	490	5.83e-67	207
14	ASV_i7g_qwm	rumen	SPIREOTU_01699608	Bacteria	Bacillota_A	Clostridia	Oscillospirales	Oscillospiraceae	Limivicinus		SPIREOTU_01699608-SPIREOTU_01699608___2282	100	97	0	0	1	97	394	490	3.45e-66	207
14	ASV_i83_alv	rumen	SPIREOTU_01687160	Bacteria	Bacillota_A	Clostridia	Oscillospirales	Oscillospiraceae	Limivicinus		SPIREOTU_01687160-SPIREOTU_01687160___1220	96.9	97	3	0	1	97	189	285	1.06e-66	204
14	ASV_ibd_bnl	rumen	SPIREOTU_02397609	Bacteria	Bacillota_A	Clostridia	Oscillospirales	Oscillospiraceae	Limivicinus		SPIREOTU_02397609-SPIREOTU_02397609___249	91.8	97	8	0	1	97	150	246	3e-66	202
14	ASV_ie9_1mp	rumen	SPIREOTU_01687160	Bacteria	Bacillota_A	Clostridia	Oscillospirales	Oscillospiraceae	Limivicinus		SPIREOTU_01687160-SPIREOTU_01687160___1220	95.9	97	4	0	1	97	189	285	5.31e-67	205
14	ASV_if0_9mf	rumen	SPIREOTU_01687160	Bacteria	Bacillota_A	Clostridia	Oscillospirales	Oscillospiraceae	Limivicinus		SPIREOTU_01687160-SPIREOTU_01687160___1220	95.9	97	4	0	1	97	189	285	5.31e-67	205
14	ASV_igl_rlp	rumen	SPIREOTU_00598512	Bacteria	Bacillota_A	Clostridia	Oscillospirales	Oscillospiraceae	Avoscillospira		SPIREOTU_00598512-SPIREOTU_00598512___1043	97.9	97	2	0	1	97	394	490	1.81e-65	206
14	ASV_il7_45k	rumen	GCA_902785905	Bacteria	Bacillota_A	Clostridia	Oscillospirales	Oscillospiraceae	Limivicinus	Limivicinus_sp902785905	GCA_902785905-GCA_902785905___1984	100	97	0	0	1	97	394	490	1.49e-67	208
14	ASV_is8_zfe	rumen	GCA_017448455	Bacteria	Bacillota_A	Clostridia	Oscillospirales	Oscillospiraceae	Limivicinus	Limivicinus_sp017448455	GCA_017448455-GCA_017448455___529	92.8	97	7	0	1	97	395	491	2.09e-61	195
14	ASV_iul_1gj	human	SPIREOTU_01538034	Bacteria	Bacillota_A	Clostridia	Oscillospirales	Ruminococcaceae	Faecalibacterium		SPIREOTU_01538034-SPIREOTU_01538034___1329	99	97	1	0	1	97	236	332	8.32e-69	211
14	ASV_iuq_7im	rumen	SPIREOTU_01687160	Bacteria	Bacillota_A	Clostridia	Oscillospirales	Oscillospiraceae	Limivicinus		SPIREOTU_01687160-SPIREOTU_01687160___1220	95.9	97	4	0	1	97	189	285	5.31e-67	205
14	ASV_iyt_r66	rumen	GCA_024697625	Bacteria	Bacillota_A	Clostridia	Oscillospirales	Oscillospiraceae	Limivicinus	Limivicinus_sp024697625	GCA_024697625-GCA_024697625___121	95.9	97	4	0	1	97	397	493	7.02e-65	204
14	ASV_j5e_lry	human	SPIREOTU_01538034	Bacteria	Bacillota_A	Clostridia	Oscillospirales	Ruminococcaceae	Faecalibacterium		SPIREOTU_01538034-SPIREOTU_01538034___1329	99	97	1	0	1	97	236	332	8.32e-69	211
14	ASV_j8u_qdo	rumen	SPIREOTU_02397609	Bacteria	Bacillota_A	Clostridia	Oscillospirales	Oscillospiraceae	Limivicinus		SPIREOTU_02397609-SPIREOTU_02397609___249	93.8	97	6	0	1	97	150	246	2.37e-65	200
14	ASV_jdc_896	rumen	SPIREOTU_01687160	Bacteria	Bacillota_A	Clostridia	Oscillospirales	Oscillospiraceae	Limivicinus		SPIREOTU_01687160-SPIREOTU_01687160___1220	96.9	97	3	0	1	97	189	285	1.89e-67	206
14	ASV_jf1_r62	human	GCF_019042275	Bacteria	Bacillota_A	Clostridia	Lachnospirales	Lachnospiraceae	Diplocloster	Diplocloster_agilis	GCF_019042275-GCF_019042275___1434	100	96	0	0	1	96	395	490	1.17e-65	206
14	ASV_jgk_3b6	rumen	SPIREOTU_00598512	Bacteria	Bacillota_A	Clostridia	Oscillospirales	Oscillospiraceae	Avoscillospira		SPIREOTU_00598512-SPIREOTU_00598512___1043	94.8	97	5	0	1	97	394	490	3.68e-64	202
14	ASV_jh1_wlf	rumen	GCA_902785905	Bacteria	Bacillota_A	Clostridia	Oscillospirales	Oscillospiraceae	Limivicinus	Limivicinus_sp902785905	GCA_902785905-GCA_902785905___1984	100	97	0	0	1	97	394	490	1.49e-67	208
14	ASV_jju_wp9	rumen	SPIREOTU_01687160	Bacteria	Bacillota_A	Clostridia	Oscillospirales	Oscillospiraceae	Limivicinus		SPIREOTU_01687160-SPIREOTU_01687160___1220	96.9	97	3	0	1	97	189	285	1.06e-66	204
14	ASV_jkh_q6x	rumen	SPIREOTU_02397609	Bacteria	Bacillota_A	Clostridia	Oscillospirales	Oscillospiraceae	Limivicinus		SPIREOTU_02397609-SPIREOTU_02397609___249	93.8	97	6	0	1	97	150	246	2.37e-65	200
14	ASV_jmc_nw9	rumen	SPIREOTU_01538034	Bacteria	Bacillota_A	Clostridia	Oscillospirales	Ruminococcaceae	Faecalibacterium		SPIREOTU_01538034-SPIREOTU_01538034___1329	82.5	97	17	0	1	97	236	332	8.12e-57	180
14	ASV_joz_rb9	rumen	SPIREOTU_00598512	Bacteria	Bacillota_A	Clostridia	Oscillospirales	Oscillospiraceae	Avoscillospira		SPIREOTU_00598512-SPIREOTU_00598512___1043	97.9	97	2	0	1	97	394	490	1.81e-65	206
14	ASV_jrq_9n8	rumen	GCA_024697625	Bacteria	Bacillota_A	Clostridia	Oscillospirales	Oscillospiraceae	Limivicinus	Limivicinus_sp024697625	GCA_024697625-GCA_024697625___121	92.8	97	7	0	1	97	397	493	2.68e-64	202
14	ASV_ju4_1xb	rumen	SPIREOTU_01699608	Bacteria	Bacillota_A	Clostridia	Oscillospirales	Oscillospiraceae	Limivicinus		SPIREOTU_01699608-SPIREOTU_01699608___2282	99	97	1	0	1	97	394	490	2.47e-66	208
14	ASV_jvt_b15	rumen	SPIREOTU_01699608	Bacteria	Bacillota_A	Clostridia	Oscillospirales	Oscillospiraceae	Limivicinus		SPIREOTU_01699608-SPIREOTU_01699608___2282	97.9	97	2	0	1	97	394	490	4.82e-66	207
14	ASV_jxs_loj	rumen	SPIREOTU_01687160	Bacteria	Bacillota_A	Clostridia	Oscillospirales	Oscillospiraceae	Limivicinus		SPIREOTU_01687160-SPIREOTU_01687160___1220	100	97	0	0	1	97	189	285	3.06e-69	211
14	ASV_jxy_yh1	rumen	SPIREOTU_01699608	Bacteria	Bacillota_A	Clostridia	Oscillospirales	Oscillospiraceae	Limivicinus		SPIREOTU_01699608-SPIREOTU_01699608___2282	99	97	1	0	1	97	394	490	2.47e-66	208
14	ASV_jzp_vh8	rumen	SPIREOTU_02397609	Bacteria	Bacillota_A	Clostridia	Oscillospirales	Oscillospiraceae	Limivicinus		SPIREOTU_02397609-SPIREOTU_02397609___249	92.8	97	7	0	1	97	150	246	1.33e-64	198
14	ASV_k0s_n0o	rumen	SPIREOTU_02397609	Bacteria	Bacillota_A	Clostridia	Oscillospirales	Oscillospiraceae	Limivicinus		SPIREOTU_02397609-SPIREOTU_02397609___249	91.8	97	8	0	1	97	150	246	1.19e-65	201
14	ASV_k1d_lt1	rumen	SPIREOTU_01687160	Bacteria	Bacillota_A	Clostridia	Oscillospirales	Oscillospiraceae	Limivicinus		SPIREOTU_01687160-SPIREOTU_01687160___1220	95.9	97	4	0	1	97	189	285	5.31e-67	205
14	ASV_k1r_mim	rumen	SPIREOTU_01687160	Bacteria	Bacillota_A	Clostridia	Oscillospirales	Oscillospiraceae	Limivicinus		SPIREOTU_01687160-SPIREOTU_01687160___1220	95.9	97	4	0	1	97	189	285	5.31e-67	205
14	ASV_k1v_oh1	rumen	SPIREOTU_01699608	Bacteria	Bacillota_A	Clostridia	Oscillospirales	Oscillospiraceae	Limivicinus		SPIREOTU_01699608-SPIREOTU_01699608___2282	99	97	1	0	1	97	394	490	2.47e-66	208
14	ASV_k35_fao	rumen	SPIREOTU_01687160	Bacteria	Bacillota_A	Clostridia	Oscillospirales	Oscillospiraceae	Limivicinus		SPIREOTU_01687160-SPIREOTU_01687160___1220	95.9	97	4	0	1	97	189	285	5.31e-67	205
14	ASV_k8x_82e	rumen	SPIREOTU_02397609	Bacteria	Bacillota_A	Clostridia	Oscillospirales	Oscillospiraceae	Limivicinus		SPIREOTU_02397609-SPIREOTU_02397609___249	90.7	97	9	0	1	97	150	246	5.27e-64	196
14	ASV_kbg_0gy	rumen	SPIREOTU_01699608	Bacteria	Bacillota_A	Clostridia	Oscillospirales	Oscillospiraceae	Limivicinus		SPIREOTU_01699608-SPIREOTU_01699608___2282	99	97	1	0	1	97	394	490	2.47e-66	208
14	ASV_kdg_b2c	rumen	SPIREOTU_01687160	Bacteria	Bacillota_A	Clostridia	Oscillospirales	Oscillospiraceae	Limivicinus		SPIREOTU_01687160-SPIREOTU_01687160___1220	100	97	0	0	1	97	189	285	3.06e-69	211
14	ASV_kel_30t	rumen	GCA_905234575	Bacteria	Bacillota_A	Clostridia	Oscillospirales	Oscillospiraceae	CAJOIG01	CAJOIG01_sp905234575	GCA_905234575-GCA_905234575___1261	100	97	0	0	1	97	394	490	5.86e-66	207
14	ASV_kfi_6v9	rumen	SPIREOTU_01687160	Bacteria	Bacillota_A	Clostridia	Oscillospirales	Oscillospiraceae	Limivicinus		SPIREOTU_01687160-SPIREOTU_01687160___1220	100	97	0	0	1	97	189	285	3.06e-69	211
14	ASV_khb_8g1	rumen	GCA_902785905	Bacteria	Bacillota_A	Clostridia	Oscillospirales	Oscillospiraceae	Limivicinus	Limivicinus_sp902785905	GCA_902785905-GCA_902785905___1984	100	97	0	0	1	97	394	490	1.49e-67	208
14	ASV_khl_p0e	rumen	SPIREOTU_01687160	Bacteria	Bacillota_A	Clostridia	Oscillospirales	Oscillospiraceae	Limivicinus		SPIREOTU_01687160-SPIREOTU_01687160___1220	100	97	0	0	1	97	189	285	3.06e-69	211
14	ASV_ki7_yr2	rumen	SPIREOTU_01699608	Bacteria	Bacillota_A	Clostridia	Oscillospirales	Oscillospiraceae	Limivicinus		SPIREOTU_01699608-SPIREOTU_01699608___2282	97.9	97	2	0	1	97	394	490	3.45e-66	207
14	ASV_kia_32o	rumen	SPIREOTU_01687160	Bacteria	Bacillota_A	Clostridia	Oscillospirales	Oscillospiraceae	Limivicinus		SPIREOTU_01687160-SPIREOTU_01687160___1220	95.9	97	4	0	1	97	189	285	2.96e-66	203
14	ASV_kno_vvv	rumen	SPIREOTU_01687160	Bacteria	Bacillota_A	Clostridia	Oscillospirales	Oscillospiraceae	Limivicinus		SPIREOTU_01687160-SPIREOTU_01687160___1220	95.9	97	4	0	1	97	189	285	5.31e-67	205
14	ASV_kvf_ixo	rumen	SPIREOTU_01687160	Bacteria	Bacillota_A	Clostridia	Oscillospirales	Oscillospiraceae	Limivicinus		SPIREOTU_01687160-SPIREOTU_01687160___1220	95.9	97	4	0	1	97	189	285	5.31e-67	205
14	ASV_kxl_npg	rumen	GCA_947166955	Bacteria	Bacillota_A	Clostridia	Oscillospirales	Oscillospiraceae	Hominicoprocola	Hominicoprocola_sp947166955	GCA_947166955-GCA_947166955___981	93.8	97	6	0	1	97	347	443	2.44e-64	202
14	ASV_kzm_jfc	rumen	SPIREOTU_01699608	Bacteria	Bacillota_A	Clostridia	Oscillospirales	Oscillospiraceae	Limivicinus		SPIREOTU_01699608-SPIREOTU_01699608___2282	99	97	1	0	1	97	394	490	2.47e-66	208
14	ASV_l0e_xbs	rumen	SPIREOTU_01687160	Bacteria	Bacillota_A	Clostridia	Oscillospirales	Oscillospiraceae	Limivicinus		SPIREOTU_01687160-SPIREOTU_01687160___1220	94.8	97	5	0	1	97	189	285	6.5e-65	200
14	ASV_l34_7ju	rumen	SPIREOTU_01699608	Bacteria	Bacillota_A	Clostridia	Oscillospirales	Oscillospiraceae	Limivicinus		SPIREOTU_01699608-SPIREOTU_01699608___2282	99	97	1	0	1	97	394	490	2.47e-66	208
14	ASV_l5z_az1	rumen	SPIREOTU_01687160	Bacteria	Bacillota_A	Clostridia	Oscillospirales	Oscillospiraceae	Limivicinus		SPIREOTU_01687160-SPIREOTU_01687160___1220	97.9	97	2	0	1	97	189	285	3.77e-67	206
14	ASV_l6p_be1	rumen	GCA_902785905	Bacteria	Bacillota_A	Clostridia	Oscillospirales	Oscillospiraceae	Limivicinus	Limivicinus_sp902785905	GCA_902785905-GCA_902785905___1984	99	97	1	0	1	97	394	490	5.83e-67	207
14	ASV_l6t_48i	rumen	SPIREOTU_01699608	Bacteria	Bacillota_A	Clostridia	Oscillospirales	Oscillospiraceae	Limivicinus		SPIREOTU_01699608-SPIREOTU_01699608___2282	99	97	1	0	1	97	394	490	2.47e-66	208
14	ASV_lcj_h1h	rumen	SPIREOTU_00598512	Bacteria	Bacillota_A	Clostridia	Oscillospirales	Oscillospiraceae	Avoscillospira		SPIREOTU_00598512-SPIREOTU_00598512___1043	97.9	97	2	0	1	97	394	490	1.74e-66	208
14	ASV_lff_jd4	rumen	SPIREOTU_01699608	Bacteria	Bacillota_A	Clostridia	Oscillospirales	Oscillospiraceae	Limivicinus		SPIREOTU_01699608-SPIREOTU_01699608___2282	99	97	1	0	1	97	394	490	2.47e-66	208
14	ASV_lhw_0lt	rumen	GCA_017458065	Bacteria	Bacillota_A	Clostridia	Oscillospirales	Oscillospiraceae	Limivicinus	Limivicinus_sp017458065	GCA_017458065-GCA_017458065___1834	94.8	97	5	0	1	97	367	463	1.12e-65	206
14	ASV_llz_202	rumen	SPIREOTU_00598512	Bacteria	Bacillota_A	Clostridia	Oscillospirales	Oscillospiraceae	Avoscillospira		SPIREOTU_00598512-SPIREOTU_00598512___1043	97.9	97	2	0	1	97	394	490	1.81e-65	206
14	ASV_ln3_86p	rumen	SPIREOTU_01699608	Bacteria	Bacillota_A	Clostridia	Oscillospirales	Oscillospiraceae	Limivicinus		SPIREOTU_01699608-SPIREOTU_01699608___2282	99	97	1	0	1	97	394	490	2.47e-66	208
14	ASV_lpd_swm	rumen	SPIREOTU_01687160	Bacteria	Bacillota_A	Clostridia	Oscillospirales	Oscillospiraceae	Limivicinus		SPIREOTU_01687160-SPIREOTU_01687160___1220	96.9	97	3	0	1	97	189	285	1.06e-66	204
14	ASV_lqg_1co	rumen	GCA_902785905	Bacteria	Bacillota_A	Clostridia	Oscillospirales	Oscillospiraceae	Limivicinus	Limivicinus_sp902785905	GCA_902785905-GCA_902785905___1984	100	97	0	0	1	97	394	490	1.49e-67	208
14	ASV_ltb_5uw	rumen	SPIREOTU_02397609	Bacteria	Bacillota_A	Clostridia	Oscillospirales	Oscillospiraceae	Limivicinus		SPIREOTU_02397609-SPIREOTU_02397609___249	92.8	97	7	0	1	97	150	246	2.37e-65	200
14	ASV_m14_6d9	rumen	SPIREOTU_01687160	Bacteria	Bacillota_A	Clostridia	Oscillospirales	Oscillospiraceae	Limivicinus		SPIREOTU_01687160-SPIREOTU_01687160___1220	97.9	97	2	0	1	97	189	285	3.77e-67	206
14	ASV_m28_h23	rumen	GCA_902785905	Bacteria	Bacillota_A	Clostridia	Oscillospirales	Oscillospiraceae	Limivicinus	Limivicinus_sp902785905	GCA_902785905-GCA_902785905___1984	100	97	0	0	1	97	394	490	1.49e-67	208
14	ASV_m2m_7fn	rumen	SPIREOTU_01699608	Bacteria	Bacillota_A	Clostridia	Oscillospirales	Oscillospiraceae	Limivicinus		SPIREOTU_01699608-SPIREOTU_01699608___2282	99	97	1	0	1	97	394	490	2.47e-66	208
14	ASV_m7v_bso	rumen	SPIREOTU_01687160	Bacteria	Bacillota_A	Clostridia	Oscillospirales	Oscillospiraceae	Limivicinus		SPIREOTU_01687160-SPIREOTU_01687160___1220	96.9	97	3	0	1	97	189	285	1.89e-67	206
14	ASV_mbk_zxa	rumen	SPIREOTU_02397609	Bacteria	Bacillota_A	Clostridia	Oscillospirales	Oscillospiraceae	Limivicinus		SPIREOTU_02397609-SPIREOTU_02397609___249	93.8	97	6	0	1	97	150	246	2.37e-65	200
14	ASV_mdo_25f	rumen	SPIREOTU_01687160	Bacteria	Bacillota_A	Clostridia	Oscillospirales	Oscillospiraceae	Limivicinus		SPIREOTU_01687160-SPIREOTU_01687160___1220	95.9	97	4	0	1	97	189	285	5.31e-67	205
14	ASV_mie_jk4	rumen	GCA_902785905	Bacteria	Bacillota_A	Clostridia	Oscillospirales	Oscillospiraceae	Limivicinus	Limivicinus_sp902785905	GCA_902785905-GCA_902785905___1984	100	97	0	0	1	97	394	490	1.49e-67	208
14	ASV_mkh_j2p	rumen	GCA_902785905	Bacteria	Bacillota_A	Clostridia	Oscillospirales	Oscillospiraceae	Limivicinus	Limivicinus_sp902785905	GCA_902785905-GCA_902785905___1984	100	97	0	0	1	97	394	490	1.49e-67	208
14	ASV_myz_3w7	rumen	GCA_000513555	Bacteria	Bacillota_A	Clostridia	Lachnospirales	Lachnospiraceae	Oribacterium	Oribacterium_sp000513555	GCA_000513555-GCA_000513555___1626	100	97	0	0	1	97	393	489	3.1e-67	210
14	ASV_n3t_nbu	rumen	SPIREOTU_01687160	Bacteria	Bacillota_A	Clostridia	Oscillospirales	Oscillospiraceae	Limivicinus		SPIREOTU_01687160-SPIREOTU_01687160___1220	95.9	97	4	0	1	97	189	285	5.31e-67	205
14	ASV_nag_7xq	rumen	SPIREOTU_01687160	Bacteria	Bacillota_A	Clostridia	Oscillospirales	Oscillospiraceae	Limivicinus		SPIREOTU_01687160-SPIREOTU_01687160___1220	94.8	97	5	0	1	97	189	285	1.06e-66	204
14	ASV_nc3_nwh	rumen	GCA_017448455	Bacteria	Bacillota_A	Clostridia	Oscillospirales	Oscillospiraceae	Limivicinus	Limivicinus_sp017448455	GCA_017448455-GCA_017448455___529	92.8	97	7	0	1	97	395	491	2.09e-61	195
14	ASV_nex_op3	rumen	SPIREOTU_01699608	Bacteria	Bacillota_A	Clostridia	Oscillospirales	Oscillospiraceae	Limivicinus		SPIREOTU_01699608-SPIREOTU_01699608___2282	97.9	97	2	0	1	97	394	490	5.03e-65	204
14	ASV_nh9_8jv	rumen	GCA_902785905	Bacteria	Bacillota_A	Clostridia	Oscillospirales	Oscillospiraceae	Limivicinus	Limivicinus_sp902785905	GCA_902785905-GCA_902785905___1984	100	97	0	0	1	97	394	490	1.49e-67	208
14	ASV_nhk_20f	rumen	SPIREOTU_01687160	Bacteria	Bacillota_A	Clostridia	Oscillospirales	Oscillospiraceae	Limivicinus		SPIREOTU_01687160-SPIREOTU_01687160___1220	94.8	97	5	0	1	97	189	285	4.61e-65	200
14	ASV_nj8_8gn	rumen	SPIREOTU_01687160	Bacteria	Bacillota_A	Clostridia	Oscillospirales	Oscillospiraceae	Limivicinus		SPIREOTU_01687160-SPIREOTU_01687160___1220	95.9	97	4	0	1	97	189	285	5.31e-67	205
14	ASV_nqk_wnx	rumen	SPIREOTU_01687160	Bacteria	Bacillota_A	Clostridia	Oscillospirales	Oscillospiraceae	Limivicinus		SPIREOTU_01687160-SPIREOTU_01687160___1220	95.9	97	4	0	1	97	189	285	5.31e-67	205
14	ASV_nsc_jb2	rumen	SPIREOTU_02397609	Bacteria	Bacillota_A	Clostridia	Oscillospirales	Oscillospiraceae	Limivicinus		SPIREOTU_02397609-SPIREOTU_02397609___249	93.8	97	6	0	1	97	150	246	2.37e-65	200
14	ASV_nuf_bbl	rumen	SPIREOTU_01687160	Bacteria	Bacillota_A	Clostridia	Oscillospirales	Oscillospiraceae	Limivicinus		SPIREOTU_01687160-SPIREOTU_01687160___1220	94.8	97	5	0	1	97	189	285	6.5e-65	200
14	ASV_nvv_p00	rumen	SPIREOTU_01687160	Bacteria	Bacillota_A	Clostridia	Oscillospirales	Oscillospiraceae	Limivicinus		SPIREOTU_01687160-SPIREOTU_01687160___1220	94.8	97	5	0	1	97	189	285	6.5e-65	200
14	ASV_ny5_u41	rumen	SPIREOTU_00598512	Bacteria	Bacillota_A	Clostridia	Oscillospirales	Oscillospiraceae	Avoscillospira		SPIREOTU_00598512-SPIREOTU_00598512___1043	95.9	97	4	0	1	97	394	490	9.67e-65	204
14	ASV_o3y_3ef	rumen	SPIREOTU_01687160	Bacteria	Bacillota_A	Clostridia	Oscillospirales	Oscillospiraceae	Limivicinus		SPIREOTU_01687160-SPIREOTU_01687160___1220	95.9	97	4	0	1	97	189	285	5.31e-67	205
14	ASV_o4g_41g	rumen	SPIREOTU_01687160	Bacteria	Bacillota_A	Clostridia	Oscillospirales	Oscillospiraceae	Limivicinus		SPIREOTU_01687160-SPIREOTU_01687160___1220	94.8	97	5	0	1	97	189	285	1.06e-66	204
14	ASV_oc4_2gs	rumen	SPIREOTU_01699608	Bacteria	Bacillota_A	Clostridia	Oscillospirales	Oscillospiraceae	Limivicinus		SPIREOTU_01699608-SPIREOTU_01699608___2282	99	97	1	0	1	97	394	490	2.47e-66	208
14	ASV_oex_jj4	rumen	SPIREOTU_01687160	Bacteria	Bacillota_A	Clostridia	Oscillospirales	Oscillospiraceae	Limivicinus		SPIREOTU_01687160-SPIREOTU_01687160___1220	95.9	97	4	0	1	97	189	285	5.31e-67	205
14	ASV_oif_w1x	rumen	SPIREOTU_01687160	Bacteria	Bacillota_A	Clostridia	Oscillospirales	Oscillospiraceae	Limivicinus		SPIREOTU_01687160-SPIREOTU_01687160___1220	95.9	97	4	0	1	97	189	285	5.31e-67	205
14	ASV_olw_p11	rumen	SPIREOTU_01699608	Bacteria	Bacillota_A	Clostridia	Oscillospirales	Oscillospiraceae	Limivicinus		SPIREOTU_01699608-SPIREOTU_01699608___2282	99	97	1	0	1	97	394	490	2.47e-66	208
14	ASV_ooe_s34	rumen	SPIREOTU_01687160	Bacteria	Bacillota_A	Clostridia	Oscillospirales	Oscillospiraceae	Limivicinus		SPIREOTU_01687160-SPIREOTU_01687160___1220	92.8	97	7	0	1	97	189	285	1.82e-64	199
14	ASV_osr_gzh	rumen	SPIREOTU_01699608	Bacteria	Bacillota_A	Clostridia	Oscillospirales	Oscillospiraceae	Limivicinus		SPIREOTU_01699608-SPIREOTU_01699608___2282	99	97	1	0	1	97	394	490	2.47e-66	208
14	ASV_ouh_rxr	rumen	GCA_902785905	Bacteria	Bacillota_A	Clostridia	Oscillospirales	Oscillospiraceae	Limivicinus	Limivicinus_sp902785905	GCA_902785905-GCA_902785905___1984	99	97	1	0	1	97	394	490	5.83e-67	207
14	ASV_owr_yk2	rumen	SPIREOTU_01687160	Bacteria	Bacillota_A	Clostridia	Oscillospirales	Oscillospiraceae	Limivicinus		SPIREOTU_01687160-SPIREOTU_01687160___1220	100	97	0	0	1	97	189	285	3.06e-69	211
14	ASV_oyt_3km	rumen	GCA_024697625	Bacteria	Bacillota_A	Clostridia	Oscillospirales	Oscillospiraceae	Limivicinus	Limivicinus_sp024697625	GCA_024697625-GCA_024697625___121	91.8	97	8	0	1	97	397	493	1.42e-63	201
14	ASV_p00_x2q	rumen	GCA_905234575	Bacteria	Bacillota_A	Clostridia	Oscillospirales	Oscillospiraceae	CAJOIG01	CAJOIG01_sp905234575	GCA_905234575-GCA_905234575___1261	97.9	97	2	0	1	97	394	490	6.08e-65	204
14	ASV_p1k_m0w	rumen	SPIREOTU_00598512	Bacteria	Bacillota_A	Clostridia	Oscillospirales	Oscillospiraceae	Avoscillospira		SPIREOTU_00598512-SPIREOTU_00598512___1043	93.8	97	6	0	1	97	394	490	1.96e-63	200
14	ASV_p3o_dcc	rumen	SPIREOTU_01687160	Bacteria	Bacillota_A	Clostridia	Oscillospirales	Oscillospiraceae	Limivicinus		SPIREOTU_01687160-SPIREOTU_01687160___1220	95.9	97	4	0	1	97	189	285	5.31e-67	205
14	ASV_p4h_py3	rumen	GCA_024697625	Bacteria	Bacillota_A	Clostridia	Oscillospirales	Oscillospiraceae	Limivicinus	Limivicinus_sp024697625	GCA_024697625-GCA_024697625___121	94.8	97	5	0	1	97	397	493	1.92e-64	203
14	ASV_p5i_whk	rumen	SPIREOTU_01699608	Bacteria	Bacillota_A	Clostridia	Oscillospirales	Oscillospiraceae	Limivicinus		SPIREOTU_01699608-SPIREOTU_01699608___2282	99	97	1	0	1	97	394	490	2.47e-66	208
14	ASV_p9t_s76	rumen	SPIREOTU_01684696	Bacteria	Bacillota_A	Clostridia	Oscillospirales	Oscillospiraceae	Limivicinus		SPIREOTU_01684696-SPIREOTU_01684696___1995	100	97	0	0	1	97	383	479	1.49e-66	208
14	ASV_pa8_5yg	rumen	SPIREOTU_01687160	Bacteria	Bacillota_A	Clostridia	Oscillospirales	Oscillospiraceae	Limivicinus		SPIREOTU_01687160-SPIREOTU_01687160___1220	100	97	0	0	1	97	189	285	3.06e-69	211
14	ASV_peg_04m	rumen	SPIREOTU_01699608	Bacteria	Bacillota_A	Clostridia	Oscillospirales	Oscillospiraceae	Limivicinus		SPIREOTU_01699608-SPIREOTU_01699608___2282	99	97	1	0	1	97	394	490	2.47e-66	208
14	ASV_pep_t02	rumen	SPIREOTU_02397609	Bacteria	Bacillota_A	Clostridia	Oscillospirales	Oscillospiraceae	Limivicinus		SPIREOTU_02397609-SPIREOTU_02397609___249	93.8	97	6	0	1	97	150	246	2.37e-65	200
14	ASV_pgb_n00	rumen	SPIREOTU_01687160	Bacteria	Bacillota_A	Clostridia	Oscillospirales	Oscillospiraceae	Limivicinus		SPIREOTU_01687160-SPIREOTU_01687160___1220	95.9	97	4	0	1	97	189	285	5.31e-67	205
14	ASV_pjp_kl0	rumen	SPIREOTU_01687160	Bacteria	Bacillota_A	Clostridia	Oscillospirales	Oscillospiraceae	Limivicinus		SPIREOTU_01687160-SPIREOTU_01687160___1220	95.9	97	4	0	1	97	189	285	5.31e-67	205
14	ASV_pkf_zoq	rumen	SPIREOTU_01687160	Bacteria	Bacillota_A	Clostridia	Oscillospirales	Oscillospiraceae	Limivicinus		SPIREOTU_01687160-SPIREOTU_01687160___1220	95.9	97	4	0	1	97	189	285	5.31e-67	205
14	ASV_plc_nxv	rumen	SPIREOTU_01687160	Bacteria	Bacillota_A	Clostridia	Oscillospirales	Oscillospiraceae	Limivicinus		SPIREOTU_01687160-SPIREOTU_01687160___1220	95.9	97	4	0	1	97	189	285	5.31e-67	205
14	ASV_pli_doy	rumen	SPIREOTU_01687160	Bacteria	Bacillota_A	Clostridia	Oscillospirales	Oscillospiraceae	Limivicinus		SPIREOTU_01687160-SPIREOTU_01687160___1220	95.9	97	4	0	1	97	189	285	5.31e-67	205
14	ASV_poa_77i	rumen	SPIREOTU_00598512	Bacteria	Bacillota_A	Clostridia	Oscillospirales	Oscillospiraceae	Avoscillospira		SPIREOTU_00598512-SPIREOTU_00598512___1043	99	97	1	0	1	97	394	490	4.55e-67	210
14	ASV_pvw_8ae	rumen	GCA_902785905	Bacteria	Bacillota_A	Clostridia	Oscillospirales	Oscillospiraceae	Limivicinus	Limivicinus_sp902785905	GCA_902785905-GCA_902785905___1984	99	97	1	0	1	97	394	490	2.28e-66	205
14	ASV_px4_4mx	rumen	SPIREOTU_01699608	Bacteria	Bacillota_A	Clostridia	Oscillospirales	Oscillospiraceae	Limivicinus		SPIREOTU_01699608-SPIREOTU_01699608___2282	99	97	1	0	1	97	394	490	2.47e-66	208
14	ASV_pz6_vvd	rumen	SPIREOTU_02397609	Bacteria	Bacillota_A	Clostridia	Oscillospirales	Oscillospiraceae	Limivicinus		SPIREOTU_02397609-SPIREOTU_02397609___249	91.8	97	8	0	1	97	150	246	5.98e-66	201
14	ASV_q0e_q62	rumen	SPIREOTU_01687160	Bacteria	Bacillota_A	Clostridia	Oscillospirales	Oscillospiraceae	Limivicinus		SPIREOTU_01687160-SPIREOTU_01687160___1220	96.9	97	3	0	1	97	189	285	1.89e-67	206
14	ASV_q68_4ry	rumen	SPIREOTU_02373237	Bacteria	Bacillota_A	Clostridia	Lachnospirales	Lachnospiraceae	CHH4-2		SPIREOTU_02373237-SPIREOTU_02373237___606	80.2	96	19	0	1	96	394	489	2.3e-55	179
14	ASV_q7r_x2k	rumen	SPIREOTU_00598512	Bacteria	Bacillota_A	Clostridia	Oscillospirales	Oscillospiraceae	Avoscillospira		SPIREOTU_00598512-SPIREOTU_00598512___1043	95.9	97	4	0	1	97	394	490	9.67e-65	204
14	ASV_q8s_t6u	rumen	GCA_902785905	Bacteria	Bacillota_A	Clostridia	Oscillospirales	Oscillospiraceae	Limivicinus	Limivicinus_sp902785905	GCA_902785905-GCA_902785905___1984	100	97	0	0	1	97	394	490	1.49e-67	208
14	ASV_qda_1g1	rumen	SPIREOTU_01684696	Bacteria	Bacillota_A	Clostridia	Oscillospirales	Oscillospiraceae	Limivicinus		SPIREOTU_01684696-SPIREOTU_01684696___1995	97.9	97	2	0	1	97	383	479	7.96e-66	206
14	ASV_qeh_zqd	rumen	SPIREOTU_00598512	Bacteria	Bacillota_A	Clostridia	Oscillospirales	Oscillospiraceae	Avoscillospira		SPIREOTU_00598512-SPIREOTU_00598512___1043	95.9	97	4	0	1	97	394	490	9.67e-65	204
14	ASV_qgv_gxw	rumen	SPIREOTU_00598512	Bacteria	Bacillota_A	Clostridia	Oscillospirales	Oscillospiraceae	Avoscillospira		SPIREOTU_00598512-SPIREOTU_00598512___1043	97.9	97	2	0	1	97	394	490	1.81e-65	206
14	ASV_qgw_ffo	rumen	SPIREOTU_01687160	Bacteria	Bacillota_A	Clostridia	Oscillospirales	Oscillospiraceae	Limivicinus		SPIREOTU_01687160-SPIREOTU_01687160___1220	95.9	97	4	0	1	97	189	285	5.31e-67	205
14	ASV_qh6_mo5	rumen	SPIREOTU_02397609	Bacteria	Bacillota_A	Clostridia	Oscillospirales	Oscillospiraceae	Limivicinus		SPIREOTU_02397609-SPIREOTU_02397609___249	81.4	97	18	0	1	97	150	246	1.19e-55	175
14	ASV_qj7_4dd	rumen	SPIREOTU_01687160	Bacteria	Bacillota_A	Clostridia	Oscillospirales	Oscillospiraceae	Limivicinus		SPIREOTU_01687160-SPIREOTU_01687160___1220	95.9	97	4	0	1	97	189	285	5.31e-67	205
14	ASV_qmi_ytu	rumen	SPIREOTU_01687160	Bacteria	Bacillota_A	Clostridia	Oscillospirales	Oscillospiraceae	Limivicinus		SPIREOTU_01687160-SPIREOTU_01687160___1220	94.8	97	5	0	1	97	189	285	6.5e-65	200
14	ASV_qnc_a5m	rumen	GCA_900317375	Bacteria	Bacillota_A	Clostridia	Oscillospirales	Oscillospiraceae	Limivicinus	Limivicinus_sp900317375	GCA_900317375-GCA_900317375___2432	95.9	97	4	0	1	97	395	491	1.89e-64	203
14	ASV_qt6_9hi	rumen	SPIREOTU_02511012	Bacteria	Bacillota_A	Clostridia	Lachnospirales	Lachnospiraceae	JAILEN01		SPIREOTU_02511012-SPIREOTU_02511012___895	96.9	97	3	0	1	97	394	490	4.88e-65	204
14	ASV_qvf_ne7	rumen	SPIREOTU_01699608	Bacteria	Bacillota_A	Clostridia	Oscillospirales	Oscillospiraceae	Limivicinus		SPIREOTU_01699608-SPIREOTU_01699608___2282	99	97	1	0	1	97	394	490	2.47e-66	208
14	ASV_qyg_e46	human	SPIREOTU_02718752	Bacteria	Bacillota_A	Clostridia	Oscillospirales	Ruminococcaceae	Faecalibacterium	Faecalibacterium_prausnitzii_M	SPIREOTU_02718752-SPIREOTU_02718752___896	100	97	0	0	1	97	395	491	1.19e-67	211
14	ASV_qzc_l45	rumen	GCA_024697625	Bacteria	Bacillota_A	Clostridia	Oscillospirales	Oscillospiraceae	Limivicinus	Limivicinus_sp024697625	GCA_024697625-GCA_024697625___121	94.8	97	5	0	1	97	397	493	1.92e-64	203
14	ASV_qzt_vok	rumen	SPIREOTU_00598512	Bacteria	Bacillota_A	Clostridia	Oscillospirales	Oscillospiraceae	Avoscillospira		SPIREOTU_00598512-SPIREOTU_00598512___1043	96.9	97	3	0	1	97	394	490	6.92e-65	204
14	ASV_r3s_ahv	rumen	SPIREOTU_01687160	Bacteria	Bacillota_A	Clostridia	Oscillospirales	Oscillospiraceae	Limivicinus		SPIREOTU_01687160-SPIREOTU_01687160___1220	89.7	97	10	0	1	97	189	285	2.91e-59	185
14	ASV_r3u_j3i	rumen	SPIREOTU_01699608	Bacteria	Bacillota_A	Clostridia	Oscillospirales	Oscillospiraceae	Limivicinus		SPIREOTU_01699608-SPIREOTU_01699608___2282	99	97	1	0	1	97	394	490	2.47e-66	208
14	ASV_r4m_evz	rumen	SPIREOTU_01687160	Bacteria	Bacillota_A	Clostridia	Oscillospirales	Oscillospiraceae	Limivicinus		SPIREOTU_01687160-SPIREOTU_01687160___1220	95.9	97	4	0	1	97	189	285	5.31e-67	205
14	ASV_r75_c1v	rumen	SPIREOTU_00598512	Bacteria	Bacillota_A	Clostridia	Oscillospirales	Oscillospiraceae	Avoscillospira		SPIREOTU_00598512-SPIREOTU_00598512___1043	95.9	97	4	0	1	97	394	490	2.54e-65	205
14	ASV_r7t_tok	rumen	GCA_902785905	Bacteria	Bacillota_A	Clostridia	Oscillospirales	Oscillospiraceae	Limivicinus	Limivicinus_sp902785905	GCA_902785905-GCA_902785905___1984	96.9	97	3	0	1	97	394	490	4.89e-65	202
14	ASV_r9x_f9w	rumen	SPIREOTU_01699608	Bacteria	Bacillota_A	Clostridia	Oscillospirales	Oscillospiraceae	Limivicinus		SPIREOTU_01699608-SPIREOTU_01699608___2282	99	97	1	0	1	97	394	490	2.47e-66	208
14	ASV_re2_kef	rumen	SPIREOTU_01687160	Bacteria	Bacillota_A	Clostridia	Oscillospirales	Oscillospiraceae	Limivicinus		SPIREOTU_01687160-SPIREOTU_01687160___1220	100	97	0	0	1	97	189	285	3.06e-69	211
14	ASV_ro3_5in	rumen	SPIREOTU_01687160	Bacteria	Bacillota_A	Clostridia	Oscillospirales	Oscillospiraceae	Limivicinus		SPIREOTU_01687160-SPIREOTU_01687160___1220	96.9	97	3	0	1	97	189	285	1.89e-67	206
14	ASV_rq0_b3a	rumen	SPIREOTU_02397609	Bacteria	Bacillota_A	Clostridia	Oscillospirales	Oscillospiraceae	Limivicinus		SPIREOTU_02397609-SPIREOTU_02397609___249	93.8	97	6	0	1	97	150	246	2.37e-65	200
14	ASV_rqx_xe4	rumen	SPIREOTU_01699608	Bacteria	Bacillota_A	Clostridia	Oscillospirales	Oscillospiraceae	Limivicinus		SPIREOTU_01699608-SPIREOTU_01699608___2282	97.9	97	2	0	1	97	394	490	5.03e-65	204
14	ASV_rwr_31t	rumen	GCA_902785905	Bacteria	Bacillota_A	Clostridia	Oscillospirales	Oscillospiraceae	Limivicinus	Limivicinus_sp902785905	GCA_902785905-GCA_902785905___1984	99	97	1	0	1	97	394	490	5.83e-67	207
14	ASV_rzd_u38	rumen	SPIREOTU_01687160	Bacteria	Bacillota_A	Clostridia	Oscillospirales	Oscillospiraceae	Limivicinus		SPIREOTU_01687160-SPIREOTU_01687160___1220	95.9	97	4	0	1	97	189	285	5.31e-67	205
14	ASV_s6j_evl	rumen	SPIREOTU_01699608	Bacteria	Bacillota_A	Clostridia	Oscillospirales	Oscillospiraceae	Limivicinus		SPIREOTU_01699608-SPIREOTU_01699608___2282	99	97	1	0	1	97	394	490	2.47e-66	208
14	ASV_s7u_b1d	rumen	SPIREOTU_02397609	Bacteria	Bacillota_A	Clostridia	Oscillospirales	Oscillospiraceae	Limivicinus		SPIREOTU_02397609-SPIREOTU_02397609___249	93.8	97	6	0	1	97	150	246	2.37e-65	200
14	ASV_s9q_lnl	rumen	SPIREOTU_01687160	Bacteria	Bacillota_A	Clostridia	Oscillospirales	Oscillospiraceae	Limivicinus		SPIREOTU_01687160-SPIREOTU_01687160___1220	95.9	97	4	0	1	97	189	285	5.31e-67	205
14	ASV_sau_mb5	rumen	SPIREOTU_01687160	Bacteria	Bacillota_A	Clostridia	Oscillospirales	Oscillospiraceae	Limivicinus		SPIREOTU_01687160-SPIREOTU_01687160___1220	95.9	97	4	0	1	97	189	285	5.31e-67	205
14	ASV_sbw_g2r	rumen	SPIREOTU_01699608	Bacteria	Bacillota_A	Clostridia	Oscillospirales	Oscillospiraceae	Limivicinus		SPIREOTU_01699608-SPIREOTU_01699608___2282	97.9	97	2	0	1	97	394	490	5.03e-65	204
14	ASV_sf3_gob	rumen	SPIREOTU_01687160	Bacteria	Bacillota_A	Clostridia	Oscillospirales	Oscillospiraceae	Limivicinus		SPIREOTU_01687160-SPIREOTU_01687160___1220	95.9	97	4	0	1	97	189	285	5.31e-67	205
14	ASV_sh8_sj3	rumen	SPIREOTU_02397609	Bacteria	Bacillota_A	Clostridia	Oscillospirales	Oscillospiraceae	Limivicinus		SPIREOTU_02397609-SPIREOTU_02397609___249	95.9	97	4	0	1	97	150	246	1.07e-66	203
14	ASV_sk8_ci1	rumen	SPIREOTU_01699608	Bacteria	Bacillota_A	Clostridia	Oscillospirales	Oscillospiraceae	Limivicinus		SPIREOTU_01699608-SPIREOTU_01699608___2282	99	97	1	0	1	97	394	490	2.47e-66	208
14	ASV_skw_dbc	rumen	SPIREOTU_01687160	Bacteria	Bacillota_A	Clostridia	Oscillospirales	Oscillospiraceae	Limivicinus		SPIREOTU_01687160-SPIREOTU_01687160___1220	99	97	1	0	1	97	189	285	4.79e-68	208
14	ASV_snf_tj7	rumen	SPIREOTU_01699608	Bacteria	Bacillota_A	Clostridia	Oscillospirales	Oscillospiraceae	Limivicinus		SPIREOTU_01699608-SPIREOTU_01699608___2282	97.9	97	2	0	1	97	394	490	3.45e-66	207
14	ASV_snq_oj3	rumen	SPIREOTU_01687160	Bacteria	Bacillota_A	Clostridia	Oscillospirales	Oscillospiraceae	Limivicinus		SPIREOTU_01687160-SPIREOTU_01687160___1220	95.9	97	4	0	1	97	189	285	5.31e-67	205
14	ASV_ssm_xzl	rumen	SPIREOTU_01687160	Bacteria	Bacillota_A	Clostridia	Oscillospirales	Oscillospiraceae	Limivicinus		SPIREOTU_01687160-SPIREOTU_01687160___1220	96.9	97	3	0	1	97	189	285	1.89e-67	206
14	ASV_st9_upo	rumen	SPIREOTU_01687160	Bacteria	Bacillota_A	Clostridia	Oscillospirales	Oscillospiraceae	Limivicinus		SPIREOTU_01687160-SPIREOTU_01687160___1220	95.9	97	4	0	1	97	189	285	5.31e-67	205
14	ASV_sxh_gjn	rumen	GCA_902785905	Bacteria	Bacillota_A	Clostridia	Oscillospirales	Oscillospiraceae	Limivicinus	Limivicinus_sp902785905	GCA_902785905-GCA_902785905___1984	99	97	1	0	1	97	394	490	4.14e-67	207
14	ASV_t2m_3pa	rumen	SPIREOTU_01687160	Bacteria	Bacillota_A	Clostridia	Oscillospirales	Oscillospiraceae	Limivicinus		SPIREOTU_01687160-SPIREOTU_01687160___1220	97.9	97	2	0	1	97	189	285	3.77e-67	206
14	ASV_t5r_57s	rumen	SPIREOTU_02397609	Bacteria	Bacillota_A	Clostridia	Oscillospirales	Oscillospiraceae	Limivicinus		SPIREOTU_02397609-SPIREOTU_02397609___249	93.8	97	6	0	1	97	150	246	2.37e-65	200
14	ASV_t5y_64t	rumen	SPIREOTU_00598512	Bacteria	Bacillota_A	Clostridia	Oscillospirales	Oscillospiraceae	Avoscillospira		SPIREOTU_00598512-SPIREOTU_00598512___1043	94.8	97	5	0	1	97	394	490	7.19e-64	201
14	ASV_t9s_gbb	rumen	SPIREOTU_01687160	Bacteria	Bacillota_A	Clostridia	Oscillospirales	Oscillospiraceae	Limivicinus		SPIREOTU_01687160-SPIREOTU_01687160___1220	95.9	97	4	0	1	97	189	285	5.31e-67	205
14	ASV_tdf_qhv	rumen	GCA_902785905	Bacteria	Bacillota_A	Clostridia	Oscillospirales	Oscillospiraceae	Limivicinus	Limivicinus_sp902785905	GCA_902785905-GCA_902785905___1984	99	97	1	0	1	97	394	490	5.83e-67	207
14	ASV_toh_j6q	rumen	SPIREOTU_01687160	Bacteria	Bacillota_A	Clostridia	Oscillospirales	Oscillospiraceae	Limivicinus		SPIREOTU_01687160-SPIREOTU_01687160___1220	95.9	97	4	0	1	97	189	285	5.31e-67	205
14	ASV_tru_k1v	rumen	SPIREOTU_01687160	Bacteria	Bacillota_A	Clostridia	Oscillospirales	Oscillospiraceae	Limivicinus		SPIREOTU_01687160-SPIREOTU_01687160___1220	95.9	97	4	0	1	97	189	285	5.31e-67	205
14	ASV_ttz_tpe	rumen	SPIREOTU_01699608	Bacteria	Bacillota_A	Clostridia	Oscillospirales	Oscillospiraceae	Limivicinus		SPIREOTU_01699608-SPIREOTU_01699608___2282	99	97	1	0	1	97	394	490	2.47e-66	208
14	ASV_tv9_lkz	rumen	SPIREOTU_01699608	Bacteria	Bacillota_A	Clostridia	Oscillospirales	Oscillospiraceae	Limivicinus		SPIREOTU_01699608-SPIREOTU_01699608___2282	97.9	97	2	0	1	97	394	490	3.45e-66	207
14	ASV_tyk_xal	rumen	SPIREOTU_02397609	Bacteria	Bacillota_A	Clostridia	Oscillospirales	Oscillospiraceae	Limivicinus		SPIREOTU_02397609-SPIREOTU_02397609___249	89.7	97	10	0	1	97	150	246	1.88e-64	197
14	ASV_u5m_31w	rumen	SPIREOTU_00598512	Bacteria	Bacillota_A	Clostridia	Oscillospirales	Oscillospiraceae	Avoscillospira		SPIREOTU_00598512-SPIREOTU_00598512___1043	97.9	97	2	0	1	97	394	490	1.74e-66	208
14	ASV_ule_kbj	rumen	SPIREOTU_01684696	Bacteria	Bacillota_A	Clostridia	Oscillospirales	Oscillospiraceae	Limivicinus		SPIREOTU_01684696-SPIREOTU_01684696___1995	100	97	0	0	1	97	383	479	1.49e-66	208
14	ASV_wau_0ad	rumen	SPIREOTU_01684696	Bacteria	Bacillota_A	Clostridia	Oscillospirales	Oscillospiraceae	Limivicinus		SPIREOTU_01684696-SPIREOTU_01684696___1995	97.9	97	2	0	1	97	383	479	7.96e-66	206
15	ASV_1ay_9z0	rumen	SPIREOTU_02397609	Bacteria	Bacillota_A	Clostridia	Oscillospirales	Oscillospiraceae	Limivicinus		SPIREOTU_02397609-SPIREOTU_02397609___249	88.7	97	11	0	1	97	150	246	9.42e-65	198
15	ASV_1f1_hc9	rumen	SPIREOTU_02397609	Bacteria	Bacillota_A	Clostridia	Oscillospirales	Oscillospiraceae	Limivicinus		SPIREOTU_02397609-SPIREOTU_02397609___249	88.7	97	11	0	1	97	150	246	9.42e-65	198
15	ASV_1fx_1ur	mouse	GCA_022795445	Bacteria	Bacillota_A	Clostridia	Oscillospirales	Oscillospiraceae	Dysosmobacter	Dysosmobacter_sp022795445	GCA_022795445-GCA_022795445___1695	87.6	97	12	0	1	97	393	489	5.74e-60	191
15	ASV_1oy_z01	rumen	SPIREOTU_01699608	Bacteria	Bacillota_A	Clostridia	Oscillospirales	Oscillospiraceae	Limivicinus		SPIREOTU_01699608-SPIREOTU_01699608___2282	97.9	97	2	0	1	97	394	490	4.82e-66	207
15	ASV_24x_es4	rumen	SPIREOTU_01687160	Bacteria	Bacillota_A	Clostridia	Oscillospirales	Oscillospiraceae	Limivicinus		SPIREOTU_01687160-SPIREOTU_01687160___1220	93.8	97	6	0	1	97	189	285	2.56e-64	198
15	ASV_26r_2te	rumen	GCA_900317375	Bacteria	Bacillota_A	Clostridia	Oscillospirales	Oscillospiraceae	Limivicinus	Limivicinus_sp900317375	GCA_900317375-GCA_900317375___2432	93.8	97	6	0	1	97	395	491	5.15e-64	202
15	ASV_2tz_efa	rumen	SPIREOTU_01699608	Bacteria	Bacillota_A	Clostridia	Oscillospirales	Oscillospiraceae	Limivicinus		SPIREOTU_01699608-SPIREOTU_01699608___2282	97.9	97	2	0	1	97	394	490	4.82e-66	207
15	ASV_50f_pfr	rumen	SPIREOTU_02397609	Bacteria	Bacillota_A	Clostridia	Oscillospirales	Oscillospiraceae	Limivicinus		SPIREOTU_02397609-SPIREOTU_02397609___249	88.7	97	11	0	1	97	150	246	9.42e-65	198
15	ASV_5gz_2xp	rumen	GCA_024690265	Bacteria	Bacillota_A	Clostridia	Lachnospirales	Lachnospiraceae	XBD2001	XBD2001_sp024690265	GCA_024690265-GCA_024690265___1964	99	97	1	0	1	97	394	490	8.89e-67	209
15	ASV_774_du0	rumen	GCA_900317375	Bacteria	Bacillota_A	Clostridia	Oscillospirales	Oscillospiraceae	Limivicinus	Limivicinus_sp900317375	GCA_900317375-GCA_900317375___2432	93.8	97	6	0	1	97	395	491	5.15e-64	202
15	ASV_7ae_lhi	rumen	GCA_900317375	Bacteria	Bacillota_A	Clostridia	Oscillospirales	Oscillospiraceae	Limivicinus	Limivicinus_sp900317375	GCA_900317375-GCA_900317375___2432	93.8	97	6	0	1	97	395	491	5.15e-64	202
15	ASV_7dt_531	rumen	SPIREOTU_02397609	Bacteria	Bacillota_A	Clostridia	Oscillospirales	Oscillospiraceae	Limivicinus		SPIREOTU_02397609-SPIREOTU_02397609___249	88.7	97	11	0	1	97	150	246	4.16e-63	194
15	ASV_7im_wb5	rumen	SPIREOTU_02397609	Bacteria	Bacillota_A	Clostridia	Oscillospirales	Oscillospiraceae	Limivicinus		SPIREOTU_02397609-SPIREOTU_02397609___249	92.8	97	7	0	1	97	150	246	3e-66	202
15	ASV_7lq_wd9	rumen	SPIREOTU_01699608	Bacteria	Bacillota_A	Clostridia	Oscillospirales	Oscillospiraceae	Limivicinus		SPIREOTU_01699608-SPIREOTU_01699608___2282	97.9	97	2	0	1	97	394	490	4.82e-66	207
15	ASV_7pu_wz4	mouse	GCA_910577405	Bacteria	Bacillota_A	Clostridia	Oscillospirales	Oscillospiraceae	Dysosmobacter	Dysosmobacter_sp910577405	GCA_910577405-GCA_910577405___2494	100	97	0	0	1	97	393	489	8.36e-68	212
15	ASV_87x_6tb	rumen	GCA_900317375	Bacteria	Bacillota_A	Clostridia	Oscillospirales	Oscillospiraceae	Limivicinus	Limivicinus_sp900317375	GCA_900317375-GCA_900317375___2432	93.8	97	6	0	1	97	395	491	5.15e-64	202
15	ASV_8nh_p9a	rumen	SPIREOTU_01699608	Bacteria	Bacillota_A	Clostridia	Oscillospirales	Oscillospiraceae	Limivicinus		SPIREOTU_01699608-SPIREOTU_01699608___2282	97.9	97	2	0	1	97	394	490	4.82e-66	207
15	ASV_903_pr9	rumen	SPIREOTU_01687160	Bacteria	Bacillota_A	Clostridia	Oscillospirales	Oscillospiraceae	Limivicinus		SPIREOTU_01687160-SPIREOTU_01687160___1220	93.8	97	6	0	1	97	189	285	1.29e-64	199
15	ASV_97f_jz6	rumen	SPIREOTU_01687160	Bacteria	Bacillota_A	Clostridia	Oscillospirales	Oscillospiraceae	Limivicinus		SPIREOTU_01687160-SPIREOTU_01687160___1220	94.8	97	5	0	1	97	189	285	1.06e-66	204
15	ASV_9j8_b7d	rumen	GCA_017448455	Bacteria	Bacillota_A	Clostridia	Oscillospirales	Oscillospiraceae	Limivicinus	Limivicinus_sp017448455	GCA_017448455-GCA_017448455___529	89.7	97	10	0	1	97	395	491	2.24e-58	187
15	ASV_aww_fe6	rumen	SPIREOTU_01699608	Bacteria	Bacillota_A	Clostridia	Oscillospirales	Oscillospiraceae	Limivicinus		SPIREOTU_01699608-SPIREOTU_01699608___2282	97.9	97	2	0	1	97	394	490	4.82e-66	207
15	ASV_azp_9mu	rumen	GCA_900317375	Bacteria	Bacillota_A	Clostridia	Oscillospirales	Oscillospiraceae	Limivicinus	Limivicinus_sp900317375	GCA_900317375-GCA_900317375___2432	93.8	97	6	0	1	97	395	491	5.15e-64	202
15	ASV_d93_dwf	rumen	SPIREOTU_02397609	Bacteria	Bacillota_A	Clostridia	Oscillospirales	Oscillospiraceae	Limivicinus		SPIREOTU_02397609-SPIREOTU_02397609___249	88.7	97	11	0	1	97	150	246	9.42e-65	198
15	ASV_db0_kmy	rumen	SPIREOTU_01687160	Bacteria	Bacillota_A	Clostridia	Oscillospirales	Oscillospiraceae	Limivicinus		SPIREOTU_01687160-SPIREOTU_01687160___1220	94.8	97	5	0	1	97	189	285	8.29e-66	202
15	ASV_dbj_zgk	rumen	GCF_900101295	Bacteria	Bacillota_A	Clostridia	Lachnospirales	Lachnospiraceae	Clostridium_R	Clostridium_R_aminophilum_A	GCF_900101295-GCF_900101295___2749	90.7	97	9	0	1	97	393	489	7.89e-60	191
15	ASV_dfc_29e	mouse	GCA_910577405	Bacteria	Bacillota_A	Clostridia	Oscillospirales	Oscillospiraceae	Dysosmobacter	Dysosmobacter_sp910577405	GCA_910577405-GCA_910577405___2494	100	97	0	0	1	97	393	489	8.36e-68	212
15	ASV_dfz_i7p	rumen	GCA_024697625	Bacteria	Bacillota_A	Clostridia	Oscillospirales	Oscillospiraceae	Limivicinus	Limivicinus_sp024697625	GCA_024697625-GCA_024697625___121	90.7	97	9	0	1	97	397	493	3.74e-64	202
15	ASV_edh_8wa	human, sediment_canada	GCA_030825115	Bacteria	Bacillota_A	Clostridia	Lachnospirales	Lachnospiraceae	Brotaphodocola	Brotaphodocola_sp030825115	GCA_030825115-GCA_030825115___1337	100	97	0	0	1	97	395	491	2.43e-66	208
15	ASV_esc_c4a	rumen	SPIREOTU_02397609	Bacteria	Bacillota_A	Clostridia	Oscillospirales	Oscillospiraceae	Limivicinus		SPIREOTU_02397609-SPIREOTU_02397609___249	88.7	97	11	0	1	97	150	246	9.42e-65	198
15	ASV_eyg_4g0	rumen	SPIREOTU_01687160	Bacteria	Bacillota_A	Clostridia	Oscillospirales	Oscillospiraceae	Limivicinus		SPIREOTU_01687160-SPIREOTU_01687160___1220	92.8	97	7	0	1	97	189	285	3.27e-65	201
15	ASV_fkk_nvs	rumen	SPIREOTU_02397609	Bacteria	Bacillota_A	Clostridia	Oscillospirales	Oscillospiraceae	Limivicinus		SPIREOTU_02397609-SPIREOTU_02397609___249	88.7	97	11	0	1	97	150	246	9.42e-65	198
15	ASV_foz_fbn	rumen	SPIREOTU_01687160	Bacteria	Bacillota_A	Clostridia	Oscillospirales	Oscillospiraceae	Limivicinus		SPIREOTU_01687160-SPIREOTU_01687160___1220	94.8	97	5	0	1	97	189	285	1.06e-66	204
15	ASV_g03_4gz	mouse	GCA_022795445	Bacteria	Bacillota_A	Clostridia	Oscillospirales	Oscillospiraceae	Dysosmobacter	Dysosmobacter_sp022795445	GCA_022795445-GCA_022795445___1695	87.6	97	12	0	1	97	393	489	1.55e-59	190
15	ASV_ggx_ysv	rumen	SPIREOTU_01699608	Bacteria	Bacillota_A	Clostridia	Oscillospirales	Oscillospiraceae	Limivicinus		SPIREOTU_01699608-SPIREOTU_01699608___2282	97.9	97	2	0	1	97	394	490	4.82e-66	207
15	ASV_ghl_bbt	rumen	SPIREOTU_01687160	Bacteria	Bacillota_A	Clostridia	Oscillospirales	Oscillospiraceae	Limivicinus		SPIREOTU_01687160-SPIREOTU_01687160___1220	94.8	97	5	0	1	97	189	285	2.1e-66	204
15	ASV_gru_op7	mouse	GCA_947382875	Bacteria	Bacillota_A	Clostridia	Oscillospirales	Oscillospiraceae	Dysosmobacter	Dysosmobacter_sp947382875	GCA_947382875-GCA_947382875___2354	97.9	97	2	0	1	97	393	489	4.68e-66	207
15	ASV_gzw_wh7	rumen	SPIREOTU_02397609	Bacteria	Bacillota_A	Clostridia	Oscillospirales	Oscillospiraceae	Limivicinus		SPIREOTU_02397609-SPIREOTU_02397609___249	88.7	97	11	0	1	97	150	246	9.42e-65	198
15	ASV_h0h_3xw	rumen	SPIREOTU_01687160	Bacteria	Bacillota_A	Clostridia	Oscillospirales	Oscillospiraceae	Limivicinus		SPIREOTU_01687160-SPIREOTU_01687160___1220	94.8	97	5	0	1	97	189	285	1.06e-66	204
15	ASV_h3s_b5m	rumen	SPIREOTU_02397609	Bacteria	Bacillota_A	Clostridia	Oscillospirales	Oscillospiraceae	Limivicinus		SPIREOTU_02397609-SPIREOTU_02397609___249	88.7	97	11	0	1	97	150	246	9.42e-65	198
15	ASV_hoy_4xe	rumen	SPIREOTU_02397609	Bacteria	Bacillota_A	Clostridia	Oscillospirales	Oscillospiraceae	Limivicinus		SPIREOTU_02397609-SPIREOTU_02397609___249	88.7	97	11	0	1	97	150	246	9.42e-65	198
15	ASV_ivl_wkv	rumen	GCA_024690265	Bacteria	Bacillota_A	Clostridia	Lachnospirales	Lachnospiraceae	XBD2001	XBD2001_sp024690265	GCA_024690265-GCA_024690265___1964	100	97	0	0	1	97	394	490	6.07e-68	212
15	ASV_jiz_4xw	rumen	SPIREOTU_01687160	Bacteria	Bacillota_A	Clostridia	Oscillospirales	Oscillospiraceae	Limivicinus		SPIREOTU_01687160-SPIREOTU_01687160___1220	94.8	97	5	0	1	97	189	285	1.06e-66	204
15	ASV_k4v_rxx	rumen	SPIREOTU_02397609	Bacteria	Bacillota_A	Clostridia	Oscillospirales	Oscillospiraceae	Limivicinus		SPIREOTU_02397609-SPIREOTU_02397609___249	88.7	97	11	0	1	97	150	246	9.42e-65	198
15	ASV_ke7_ysa	rumen	SPIREOTU_02397609	Bacteria	Bacillota_A	Clostridia	Oscillospirales	Oscillospiraceae	Limivicinus		SPIREOTU_02397609-SPIREOTU_02397609___249	88.7	97	11	0	1	97	150	246	4.16e-63	194
15	ASV_kgr_qiw	rumen	SPIREOTU_01687160	Bacteria	Bacillota_A	Clostridia	Oscillospirales	Oscillospiraceae	Limivicinus		SPIREOTU_01687160-SPIREOTU_01687160___1220	94.8	97	5	0	1	97	189	285	2.1e-66	204
15	ASV_kna_8w6	rumen	GCA_900317375	Bacteria	Bacillota_A	Clostridia	Oscillospirales	Oscillospiraceae	Limivicinus	Limivicinus_sp900317375	GCA_900317375-GCA_900317375___2432	93.8	97	6	0	1	97	395	491	5.15e-64	202
15	ASV_l24_xrp	rumen	SPIREOTU_01687160	Bacteria	Bacillota_A	Clostridia	Oscillospirales	Oscillospiraceae	Limivicinus		SPIREOTU_01687160-SPIREOTU_01687160___1220	94.8	97	5	0	1	97	189	285	2.1e-66	204
15	ASV_luj_825	rumen	SPIREOTU_01687160	Bacteria	Bacillota_A	Clostridia	Oscillospirales	Oscillospiraceae	Limivicinus		SPIREOTU_01687160-SPIREOTU_01687160___1220	94.8	97	5	0	1	97	189	285	2.1e-66	204
15	ASV_ml9_x22	rumen	SPIREOTU_01699608	Bacteria	Bacillota_A	Clostridia	Oscillospirales	Oscillospiraceae	Limivicinus		SPIREOTU_01699608-SPIREOTU_01699608___2282	97.9	97	2	0	1	97	394	490	4.82e-66	207
15	ASV_mwu_liw	rumen	SPIREOTU_01687160	Bacteria	Bacillota_A	Clostridia	Oscillospirales	Oscillospiraceae	Limivicinus		SPIREOTU_01687160-SPIREOTU_01687160___1220	94.8	97	5	0	1	97	189	285	1.06e-66	204
15	ASV_nbg_tyz	rumen	GCA_900317375	Bacteria	Bacillota_A	Clostridia	Oscillospirales	Oscillospiraceae	Limivicinus	Limivicinus_sp900317375	GCA_900317375-GCA_900317375___2432	93.8	97	6	0	1	97	395	491	5.15e-64	202
15	ASV_np3_vcp	mouse	GCA_947382875	Bacteria	Bacillota_A	Clostridia	Oscillospirales	Oscillospiraceae	Dysosmobacter	Dysosmobacter_sp947382875	GCA_947382875-GCA_947382875___2354	97.9	97	2	0	1	97	393	489	4.68e-66	207
15	ASV_nwc_t2n	rumen	GCA_900317375	Bacteria	Bacillota_A	Clostridia	Oscillospirales	Oscillospiraceae	Limivicinus	Limivicinus_sp900317375	GCA_900317375-GCA_900317375___2432	93.8	97	6	0	1	97	395	491	5.15e-64	202
15	ASV_oe5_1rx	rumen	SPIREOTU_01687160	Bacteria	Bacillota_A	Clostridia	Oscillospirales	Oscillospiraceae	Limivicinus		SPIREOTU_01687160-SPIREOTU_01687160___1220	94.8	97	5	0	1	97	189	285	1.49e-66	204
15	ASV_p1l_671	rumen	SPIREOTU_02397609	Bacteria	Bacillota_A	Clostridia	Oscillospirales	Oscillospiraceae	Limivicinus		SPIREOTU_02397609-SPIREOTU_02397609___249	87.6	97	12	0	1	97	150	246	5.27e-64	196
15	ASV_r53_jw9	rumen	SPIREOTU_01687160	Bacteria	Bacillota_A	Clostridia	Oscillospirales	Oscillospiraceae	Limivicinus		SPIREOTU_01687160-SPIREOTU_01687160___1220	94.8	97	5	0	1	97	189	285	1.49e-66	204
15	ASV_rid_bzk	rumen	SPIREOTU_02397609	Bacteria	Bacillota_A	Clostridia	Oscillospirales	Oscillospiraceae	Limivicinus		SPIREOTU_02397609-SPIREOTU_02397609___249	93.8	97	6	0	1	97	150	246	1.9e-67	205
15	ASV_rjz_rhb	rumen	SPIREOTU_01699608	Bacteria	Bacillota_A	Clostridia	Oscillospirales	Oscillospiraceae	Limivicinus		SPIREOTU_01699608-SPIREOTU_01699608___2282	97.9	97	2	0	1	97	394	490	4.82e-66	207
15	ASV_sby_meh	rumen	GCA_900317375	Bacteria	Bacillota_A	Clostridia	Oscillospirales	Oscillospiraceae	Limivicinus	Limivicinus_sp900317375	GCA_900317375-GCA_900317375___2432	94.8	97	5	0	1	97	395	491	1.89e-64	203
16	ASV_fcv_vyh	mouse	GCA_910577765	Bacteria	Bacillota_A	Clostridia	Lachnospirales	Lachnospiraceae	Brotaphodocola	Brotaphodocola_sp910577765	GCA_910577765-GCA_910577765___3037	99	97	1	0	1	97	394	490	4.68e-66	207
16	ASV_mn1_it0	mouse	GCA_910577765	Bacteria	Bacillota_A	Clostridia	Lachnospirales	Lachnospiraceae	Brotaphodocola	Brotaphodocola_sp910577765	GCA_910577765-GCA_910577765___3037	99	97	1	0	1	97	394	490	4.68e-66	207
16	ASV_q9x_yld	mouse	GCA_910577765	Bacteria	Bacillota_A	Clostridia	Lachnospirales	Lachnospiraceae	Brotaphodocola	Brotaphodocola_sp910577765	GCA_910577765-GCA_910577765___3037	97.9	97	2	0	1	97	394	490	1.28e-65	206
17	ASV_bp8_iwl	rumen	GCA_017534365	Bacteria	Bacillota_A	Clostridia	Oscillospirales	Acutalibacteraceae	CAG-177	CAG-177_sp017534365	GCA_017534365-GCA_017534365___1888	100	97	0	0	1	97	148	244	4.59e-69	209
17	ASV_fp0_8tl	rumen	SPIREOTU_01999009	Bacteria	Actinomycetota	Coriobacteriia	Coriobacteriales	Atopobiaceae	Paratractidigestivibacter	Paratractidigestivibacter_sp030530145	SPIREOTU_01999009-SPIREOTU_01999009___887	81.3	96	18	0	1	96	395	490	3.34e-53	173
17	ASV_ku8_nli	rumen	SPIREOTU_01999009	Bacteria	Actinomycetota	Coriobacteriia	Coriobacteriales	Atopobiaceae	Paratractidigestivibacter	Paratractidigestivibacter_sp030530145	SPIREOTU_01999009-SPIREOTU_01999009___887	82.3	96	17	0	1	96	395	490	1.25e-54	177
17	ASV_ly9_srf	human	GCA_000155435	Bacteria	Bacillota_A	Clostridia	Lachnospirales	Lachnospiraceae	Enterocloster	Enterocloster_pacaense	GCA_000155435-GCA_000155435___2418	100	97	0	0	1	97	394	490	3.46e-67	210
17	ASV_tte_i0d	rumen	SPIREOTU_01999009	Bacteria	Actinomycetota	Coriobacteriia	Coriobacteriales	Atopobiaceae	Paratractidigestivibacter	Paratractidigestivibacter_sp030530145	SPIREOTU_01999009-SPIREOTU_01999009___887	82.3	96	17	0	1	96	395	490	1.25e-54	177
18	ASV_3jn_zvj	rumen	GCF_015057245	Bacteria	Bacillota_A	Clostridia	Lachnospirales	Lachnospiraceae	Pseudobutyrivibrio	Pseudobutyrivibrio_ruminis_E	GCF_015057245-GCF_015057245___1456	95.9	97	4	0	1	97	394	490	6.82e-65	204
18	ASV_3zy_1dz	human	GCF_000233455	Bacteria	Bacillota_A	Clostridia	Lachnospirales	Lachnospiraceae	Enterocloster	Enterocloster_citroniae	GCF_000233455-GCF_000233455___1970	100	97	0	0	1	97	394	490	9.31e-67	209
18	ASV_44h_qzl	rumen	SPIREOTU_02397609	Bacteria	Bacillota_A	Clostridia	Oscillospirales	Oscillospiraceae	Limivicinus		SPIREOTU_02397609-SPIREOTU_02397609___249	92.8	97	7	0	1	97	150	246	2.37e-65	200
18	ASV_4o1_4tp	rumen	SPIREOTU_02397609	Bacteria	Bacillota_A	Clostridia	Oscillospirales	Oscillospiraceae	Limivicinus		SPIREOTU_02397609-SPIREOTU_02397609___249	91.8	97	8	0	1	97	150	246	9.42e-65	198
18	ASV_565_e2e	rumen	SPIREOTU_02397609	Bacteria	Bacillota_A	Clostridia	Oscillospirales	Oscillospiraceae	Limivicinus		SPIREOTU_02397609-SPIREOTU_02397609___249	92.8	97	7	0	1	97	150	246	2.37e-65	200
18	ASV_5ic_6pk	rumen	SPIREOTU_01691568	Bacteria	Bacillota_A	Clostridia	Lachnospirales	Lachnospiraceae	CAG-791		SPIREOTU_01691568-SPIREOTU_01691568___505	97.9	97	2	0	1	97	394	490	1.32e-65	206
18	ASV_5ig_6nr	rumen	SPIREOTU_02397609	Bacteria	Bacillota_A	Clostridia	Oscillospirales	Oscillospiraceae	Limivicinus		SPIREOTU_02397609-SPIREOTU_02397609___249	92.8	97	7	0	1	97	150	246	2.37e-65	200
18	ASV_600_tah	rumen	SPIREOTU_02397609	Bacteria	Bacillota_A	Clostridia	Oscillospirales	Oscillospiraceae	Limivicinus		SPIREOTU_02397609-SPIREOTU_02397609___249	91.8	97	8	0	1	97	150	246	3.74e-64	197
18	ASV_693_mk7	rumen	SPIREOTU_02397609	Bacteria	Bacillota_A	Clostridia	Oscillospirales	Oscillospiraceae	Limivicinus		SPIREOTU_02397609-SPIREOTU_02397609___249	91.8	97	8	0	1	97	150	246	9.42e-65	198
18	ASV_6b8_oum	rumen	GCA_000513555	Bacteria	Bacillota_A	Clostridia	Lachnospirales	Lachnospiraceae	Oribacterium	Oribacterium_sp000513555	GCA_000513555-GCA_000513555___1626	95.9	97	4	0	1	97	393	489	1.29e-64	203
18	ASV_6tf_mdq	rumen	SPIREOTU_01691568	Bacteria	Bacillota_A	Clostridia	Lachnospirales	Lachnospiraceae	CAG-791		SPIREOTU_01691568-SPIREOTU_01691568___505	97.9	97	2	0	1	97	394	490	1.32e-65	206
18	ASV_83a_0e8	rumen	GCF_015057245	Bacteria	Bacillota_A	Clostridia	Lachnospirales	Lachnospiraceae	Pseudobutyrivibrio	Pseudobutyrivibrio_ruminis_E	GCF_015057245-GCF_015057245___1456	95.9	97	4	0	1	97	394	490	6.82e-65	204
18	ASV_8wy_xsh	rumen	SPIREOTU_01691568	Bacteria	Bacillota_A	Clostridia	Lachnospirales	Lachnospiraceae	CAG-791		SPIREOTU_01691568-SPIREOTU_01691568___505	97.9	97	2	0	1	97	394	490	1.32e-65	206
18	ASV_9s1_8bw	rumen	SPIREOTU_01687160	Bacteria	Bacillota_A	Clostridia	Oscillospirales	Oscillospiraceae	Limivicinus		SPIREOTU_01687160-SPIREOTU_01687160___1220	93.8	97	6	0	1	97	189	285	6.5e-65	200
18	ASV_a83_l7y	rumen	SPIREOTU_01691568	Bacteria	Bacillota_A	Clostridia	Lachnospirales	Lachnospiraceae	CAG-791		SPIREOTU_01691568-SPIREOTU_01691568___505	99	97	1	0	1	97	394	490	9.43e-66	206
18	ASV_ayi_hzd	rumen	GCF_000702885	Bacteria	Bacillota_A	Clostridia	Lachnospirales	Lachnospiraceae	Oribacterium	Oribacterium_sp000702885	GCF_000702885-GCF_000702885___2436	99	97	1	0	1	97	393	489	2.32e-66	208
18	ASV_cif_q8r	rumen	SPIREOTU_00598512	Bacteria	Bacillota_A	Clostridia	Oscillospirales	Oscillospiraceae	Avoscillospira		SPIREOTU_00598512-SPIREOTU_00598512___1043	94.8	97	5	0	1	97	394	490	1e-63	201
18	ASV_cqk_2tp	rumen	SPIREOTU_02397609	Bacteria	Bacillota_A	Clostridia	Oscillospirales	Oscillospiraceae	Limivicinus		SPIREOTU_02397609-SPIREOTU_02397609___249	92.8	97	7	0	1	97	150	246	2.37e-65	200
18	ASV_crt_x5u	rumen	GCF_015057245	Bacteria	Bacillota_A	Clostridia	Lachnospirales	Lachnospiraceae	Pseudobutyrivibrio	Pseudobutyrivibrio_ruminis_E	GCF_015057245-GCF_015057245___1456	95.9	97	4	0	1	97	394	490	6.82e-65	204
18	ASV_d4q_m2m	rumen	SPIREOTU_01691568	Bacteria	Bacillota_A	Clostridia	Lachnospirales	Lachnospiraceae	CAG-791		SPIREOTU_01691568-SPIREOTU_01691568___505	97.9	97	2	0	1	97	394	490	1.32e-65	206
18	ASV_di3_10v	rumen	GCA_000513555	Bacteria	Bacillota_A	Clostridia	Lachnospirales	Lachnospiraceae	Oribacterium	Oribacterium_sp000513555	GCA_000513555-GCA_000513555___1626	97.9	97	2	0	1	97	393	489	1.24e-65	206
18	ASV_dvx_fbb	rumen	SPIREOTU_01687160	Bacteria	Bacillota_A	Clostridia	Oscillospirales	Oscillospiraceae	Limivicinus		SPIREOTU_01687160-SPIREOTU_01687160___1220	93.8	97	6	0	1	97	189	285	8.29e-66	202
18	ASV_f39_rwg	rumen	GCA_902801585	Bacteria	Bacillota_A	Clostridia	Lachnospirales	Lachnospiraceae	CAG-791	CAG-791_sp902801585	GCA_902801585-GCA_902801585___1427	100	97	0	0	1	97	394	490	3.3e-67	210
18	ASV_fv4_scn	rumen	SPIREOTU_02397609	Bacteria	Bacillota_A	Clostridia	Oscillospirales	Oscillospiraceae	Limivicinus		SPIREOTU_02397609-SPIREOTU_02397609___249	91.8	97	8	0	1	97	150	246	1.33e-64	198
18	ASV_fvj_350	rumen	GCA_000513555	Bacteria	Bacillota_A	Clostridia	Lachnospirales	Lachnospiraceae	Oribacterium	Oribacterium_sp000513555	GCA_000513555-GCA_000513555___1626	99	97	1	0	1	97	393	489	8.49e-67	209
18	ASV_leb_7mf	rumen	SPIREOTU_01691568	Bacteria	Bacillota_A	Clostridia	Lachnospirales	Lachnospiraceae	CAG-791		SPIREOTU_01691568-SPIREOTU_01691568___505	97.9	97	2	0	1	97	394	490	1.32e-65	206
18	ASV_lq0_xt6	human	GCF_003434055	Bacteria	Bacillota_A	Clostridia	Lachnospirales	Lachnospiraceae	Enterocloster	Enterocloster_aldenensis	GCF_003434055-GCF_003434055___4035	100	97	0	0	1	97	394	490	1.32e-66	209
18	ASV_myu_pap	rumen	SPIREOTU_01691568	Bacteria	Bacillota_A	Clostridia	Lachnospirales	Lachnospiraceae	CAG-791		SPIREOTU_01691568-SPIREOTU_01691568___505	97.9	97	2	0	1	97	394	490	1.32e-65	206
18	ASV_ng3_ggc	rumen	GCF_000702885	Bacteria	Bacillota_A	Clostridia	Lachnospirales	Lachnospiraceae	Oribacterium	Oribacterium_sp000702885	GCF_000702885-GCF_000702885___2436	96.9	97	3	0	1	97	393	489	2.42e-65	205
18	ASV_pdc_417	rumen	SPIREOTU_01691568	Bacteria	Bacillota_A	Clostridia	Lachnospirales	Lachnospiraceae	CAG-791		SPIREOTU_01691568-SPIREOTU_01691568___505	97.9	97	2	0	1	97	394	490	1.32e-65	206
18	ASV_pkq_y7v	rumen	GCA_000513555	Bacteria	Bacillota_A	Clostridia	Lachnospirales	Lachnospiraceae	Oribacterium	Oribacterium_sp000513555	GCA_000513555-GCA_000513555___1626	99	97	1	0	1	97	393	489	8.49e-67	209
18	ASV_qti_e0o	rumen	GCF_015057245	Bacteria	Bacillota_A	Clostridia	Lachnospirales	Lachnospiraceae	Pseudobutyrivibrio	Pseudobutyrivibrio_ruminis_E	GCF_015057245-GCF_015057245___1456	95.9	97	4	0	1	97	394	490	6.82e-65	204
19	ASV_25z_zwj	human	GCF_000020605	Bacteria	Bacillota_A	Clostridia	Lachnospirales	Lachnospiraceae	Agathobacter	Agathobacter_rectalis	GCF_000020605-GCF_000020605___2306	100	97	0	0	1	97	393	489	3.2e-67	210
19	ASV_gta_1xt	human	GCF_000020605	Bacteria	Bacillota_A	Clostridia	Lachnospirales	Lachnospiraceae	Agathobacter	Agathobacter_rectalis	GCF_000020605-GCF_000020605___2306	100	97	0	0	1	97	393	489	3.2e-67	210
19	ASV_o1c_xuu	mouse	GCA_022795445	Bacteria	Bacillota_A	Clostridia	Oscillospirales	Oscillospiraceae	Dysosmobacter	Dysosmobacter_sp022795445	GCA_022795445-GCA_022795445___1695	100	97	0	0	1	97	393	489	6.26e-67	209
19	ASV_px4_sjq	mouse	SPIREOTU_02397609	Bacteria	Bacillota_A	Clostridia	Oscillospirales	Oscillospiraceae	Limivicinus		SPIREOTU_02397609-SPIREOTU_02397609___249	90.7	97	9	0	1	97	150	246	2.09e-63	195

## Sheet: Supplementary_Table_S8
Supplementary Table S8. Concentrations of (molecular) species of sulfoquinovosyldiacylglycerol (SQDG) in dried rumen fluid determined by reverse phase ultra-high-performance liquid chromatography and subsequent mass spectrometry. The table shows the average concentration of two replicates of rumen fluid. SQDG is expressed on species level if the sum composition of the carbon atoms and the number …
SQDG (molecular) species	Concentration (µg/ g)	Fraction of total SQDG (%)
SQDG 18:3_16:0	14.52	69.39
SQDG 34:2	2.78	13.42
SQDG 36:5	0.8	3.79
SQDG 36:3	0.24	1.14
SQDG 20:2_16:1	1.67	7.73
SQDG 36:2	0.33	1.57
SQDG 18:0_16:1	0.6	2.97
Total SQDG	20.95	100

## Sheet: Supplementary_Table_S9
Supplementary Table S9. BLASTp results of yihQ ASVs generated with yihQ-targeted amplicon sequencing assay YIHQb of rumen fluid microcosms. The table shows the best hit of each yihQ ASV against the GlobDB database.
	Best BLASTp hit
ASV identifier	Genome accession number	Domain	Phylum	Class	Order	Family	Genus	Species	Subject identifier	% identity	Alignment length	Number of mismatches	Number of gap openings	Start of alignment in query	End of alignment in query	Start of alignment in subject	End of alignment in subject	Evalue	Bit score
ASV_115_vm1	GCA_905234575	Bacteria	Bacillota_A	Clostridia	Oscillospirales	Oscillospiraceae	CAJOIG01	CAJOIG01_sp905234575	GCA_905234575-GCA_905234575___1261	97.9	97	2	0	1	97	394	490	6.08e-65	204
ASV_11c_ion	GCF_000702885	Bacteria	Bacillota_A	Clostridia	Lachnospirales	Lachnospiraceae	Oribacterium	Oribacterium_sp000702885	GCF_000702885-GCF_000702885___2436	100	97	0	0	1	97	393	489	6.07e-67	209
ASV_11j_yik	GCA_024691985	Bacteria	Bacillota_A	Clostridia	Oscillospirales	Oscillospiraceae	Limivicinus	Limivicinus_sp024691985	GCA_024691985-GCA_024691985___841	90.5	95	9	0	1	95	394	488	1.41e-60	192
ASV_11v_phr	SPIREOTU_02401735	Bacteria	Bacillota_A	Clostridia	Oscillospirales	Oscillospiraceae	Limivicinus		SPIREOTU_02401735-SPIREOTU_02401735___1309	96.8	95	3	0	1	95	394	488	2.19e-64	202
ASV_120_7h8	GCA_902785905	Bacteria	Bacillota_A	Clostridia	Oscillospirales	Oscillospiraceae	Limivicinus	Limivicinus_sp902785905	GCA_902785905-GCA_902785905___1984	97.9	97	2	0	1	97	394	490	1.62e-66	206
ASV_12l_vu0	GCA_902785905	Bacteria	Bacillota_A	Clostridia	Oscillospirales	Oscillospiraceae	Limivicinus	Limivicinus_sp902785905	GCA_902785905-GCA_902785905___1984	100	97	0	0	1	97	394	490	1.49e-67	208
ASV_132_rxy	SPIREOTU_02173596	Bacteria	Spirochaetota	Spirochaetia	Sphaerochaetales	Sphaerochaetaceae	UBA9732		SPIREOTU_02173596-SPIREOTU_02173596___909	99	96	1	0	1	96	378	473	6.63e-65	204
ASV_13m_wjw	SPIREOTU_01699608	Bacteria	Bacillota_A	Clostridia	Oscillospirales	Oscillospiraceae	Limivicinus		SPIREOTU_01699608-SPIREOTU_01699608___2282	99	97	1	0	1	97	394	490	2.47e-66	208
ASV_14j_vu5	SPIREOTU_01699608	Bacteria	Bacillota_A	Clostridia	Oscillospirales	Oscillospiraceae	Limivicinus		SPIREOTU_01699608-SPIREOTU_01699608___2282	99	97	1	0	1	97	394	490	2.47e-66	208
ASV_158_yy8	GCA_946628965	Bacteria	Bacillota_A	Clostridia	Oscillospirales	Oscillospiraceae	Limivicinus	Limivicinus_sp946628965	GCA_946628965-GCA_946628965___1615	95.7	94	4	0	1	94	394	487	6.28e-63	199
ASV_15x_ldp	SPIREOTU_01687160	Bacteria	Bacillota_A	Clostridia	Oscillospirales	Oscillospiraceae	Limivicinus		SPIREOTU_01687160-SPIREOTU_01687160___1220	93.8	97	6	0	1	97	189	285	6.5e-65	200
ASV_163_mgm	SPIREOTU_02397609	Bacteria	Bacillota_A	Clostridia	Oscillospirales	Oscillospiraceae	Limivicinus		SPIREOTU_02397609-SPIREOTU_02397609___249	91.8	97	8	0	1	97	150	246	5.98e-66	201
ASV_16p_33m	GCA_946628965	Bacteria	Bacillota_A	Clostridia	Oscillospirales	Oscillospiraceae	Limivicinus	Limivicinus_sp946628965	GCA_946628965-GCA_946628965___1615	93.7	95	6	0	1	95	394	488	1.77e-61	195
ASV_17c_dio	SPIREOTU_01687160	Bacteria	Bacillota_A	Clostridia	Oscillospirales	Oscillospiraceae	Limivicinus		SPIREOTU_01687160-SPIREOTU_01687160___1220	95.9	97	4	0	1	97	189	285	5.31e-67	205
ASV_17e_5c8	SPIREOTU_01687160	Bacteria	Bacillota_A	Clostridia	Oscillospirales	Oscillospiraceae	Limivicinus		SPIREOTU_01687160-SPIREOTU_01687160___1220	99	97	1	0	1	97	189	285	6.76e-68	207
ASV_18z_r80	GCA_024691985	Bacteria	Bacillota_A	Clostridia	Oscillospirales	Oscillospiraceae	Limivicinus	Limivicinus_sp024691985	GCA_024691985-GCA_024691985___412	93.6	94	6	0	1	94	392	485	7.65e-64	201
ASV_19e_gi5	SPIREOTU_02373237	Bacteria	Bacillota_A	Clostridia	Lachnospirales	Lachnospiraceae	CHH4-2		SPIREOTU_02373237-SPIREOTU_02373237___606	80.2	96	19	0	1	96	394	489	2.3e-55	179
ASV_19i_23d	GCA_902796295	Bacteria	Bacillota_A	Clostridia	Oscillospirales	Acutalibacteraceae	CAG-177	CAG-177_sp902796295	GCA_902796295-GCA_902796295___403	82.3	96	17	0	1	96	326	421	1.25e-56	181
ASV_19u_eui	SPIREOTU_01724825	Bacteria	Bacillota_A	Clostridia	Oscillospirales	Acutalibacteraceae	UBA6857		SPIREOTU_01724825-SPIREOTU_01724825___1291	95.8	96	4	0	1	96	311	406	9.65e-65	202
ASV_1ah_1fw	GCA_017434855	Bacteria	Bacillota_A	Clostridia	Oscillospirales	Acutalibacteraceae	UBA6857	UBA6857_sp017434855	GCA_017434855-GCA_017434855___1986	96.9	96	3	0	1	96	397	492	1.94e-66	208
ASV_1ay_9z0	SPIREOTU_02397609	Bacteria	Bacillota_A	Clostridia	Oscillospirales	Oscillospiraceae	Limivicinus		SPIREOTU_02397609-SPIREOTU_02397609___249	88.7	97	11	0	1	97	150	246	9.42e-65	198
ASV_1b5_k0e	GCA_017544665	Bacteria	Bacillota_A	Clostridia	Oscillospirales	Acutalibacteraceae	UBA6857	UBA6857_sp017544665	GCA_017544665-GCA_017544665___111	96.9	96	3	0	1	96	397	492	1.83e-66	208
ASV_1bj_w95	GCA_946186375	Bacteria	Bacillota_A	Clostridia	Oscillospirales	Oscillospiraceae	Limivicinus	Limivicinus_sp946186375	GCA_946186375-GCA_946186375___1248	93.6	94	6	0	1	94	391	484	9.95e-65	203
ASV_1bx_7td	GCA_015068465	Bacteria	Bacillota_A	Clostridia	Oscillospirales	Oscillospiraceae	Hominicoprocola	Hominicoprocola_sp015068465	GCA_015068465-GCA_015068465___2192	91.6	95	7	1	1	95	392	485	1.55e-61	192
ASV_1c9_shy	GCA_024697655	Bacteria	Bacillota_A	Clostridia	Peptostreptococcales	Anaerovoracaceae	RUG13615	RUG13615_sp024697655	GCA_024697655-GCA_024697655___1270	90.6	96	9	0	1	96	389	484	1.29e-60	192
ASV_1cn_r71	GCA_902789555	Bacteria	Bacillota_A	Clostridia	Lachnospirales	Lachnospiraceae	UBA6987	UBA6987_sp902789555	GCA_902789555-GCA_902789555___609	98.9	94	1	0	1	94	393	486	4.19e-66	207
ASV_1ei_gk5	SPIREOTU_02399397	Bacteria	Bacillota_A	Clostridia	Christensenellales	CAG-138	UBA3792		SPIREOTU_02399397-SPIREOTU_02399397___380	98.9	94	1	0	1	94	367	460	1.71e-66	207
ASV_1el_z5u	GCA_946628965	Bacteria	Bacillota_A	Clostridia	Oscillospirales	Oscillospiraceae	Limivicinus	Limivicinus_sp946628965	GCA_946628965-GCA_946628965___1615	90.5	95	9	0	1	95	394	488	1.91e-58	187
ASV_1es_oey	SPIREOTU_01712859	Bacteria	Bacillota_A	Clostridia	Oscillospirales	Oscillospiraceae	Limivicinus		SPIREOTU_01712859-SPIREOTU_01712859___1761	93.6	94	6	0	1	94	392	485	2.09e-63	200
ASV_1f1_hc9	SPIREOTU_02397609	Bacteria	Bacillota_A	Clostridia	Oscillospirales	Oscillospiraceae	Limivicinus		SPIREOTU_02397609-SPIREOTU_02397609___249	88.7	97	11	0	1	97	150	246	9.42e-65	198
ASV_1ff_me2	SPIREOTU_01687160	Bacteria	Bacillota_A	Clostridia	Oscillospirales	Oscillospiraceae	Limivicinus		SPIREOTU_01687160-SPIREOTU_01687160___1220	100	97	0	0	1	97	189	285	3.06e-69	211
ASV_1fl_uda	GCA_902801295	Bacteria	Bacillota_A	Clostridia	Oscillospirales	Oscillospiraceae	Limivicinus	Limivicinus_sp902801295	GCA_902801295-GCA_902801295___1913	93.5	93	6	0	1	93	392	484	3.86e-64	202
ASV_1gk_ggn	SPIREOTU_02511012	Bacteria	Bacillota_A	Clostridia	Lachnospirales	Lachnospiraceae	JAILEN01		SPIREOTU_02511012-SPIREOTU_02511012___895	96.9	97	3	0	1	97	394	490	1.79e-65	206
ASV_1gu_1sf	GCA_902789745	Bacteria	Bacillota_A	Clostridia	Oscillospirales	Oscillospiraceae	Limivicinus	Limivicinus_sp902789745	GCA_902789745-GCA_902789745___1180	89.5	95	10	0	1	95	394	488	1.42e-60	189
ASV_1hb_35b	SPIREOTU_02551582	Bacteria	Bacillota_I	Bacilli_A	RFN20	CAG-826	Enteromonas		SPIREOTU_02551582-SPIREOTU_02551582___230	90.5	95	9	0	1	95	385	479	8.61e-61	193
ASV_1hy_4r3	SPIREOTU_01687160	Bacteria	Bacillota_A	Clostridia	Oscillospirales	Oscillospiraceae	Limivicinus		SPIREOTU_01687160-SPIREOTU_01687160___1220	95.9	97	4	0	1	97	189	285	5.31e-67	205
ASV_1id_5x4	GCA_902766655	Bacteria	Bacillota_A	Clostridia	Lachnospirales	Lachnospiraceae	Chordicoccus	Chordicoccus_sp902766655	GCA_902766655-GCA_902766655___754	93.8	96	6	0	1	96	382	477	8.39e-63	198
ASV_1j8_gol	GCA_017429325	Bacteria	Bacillota_A	Clostridia	Oscillospirales	Oscillospiraceae	Faecousia	Faecousia_sp017429325	GCA_017429325-GCA_017429325___1253	97.9	94	2	0	1	94	390	483	6.7e-67	209
ASV_1jx_4ds	GCA_902772745	Bacteria	Bacillota_A	Clostridia	Lachnospirales	Lachnospiraceae	UBA1267	UBA1267_sp902772745	GCA_902772745-GCA_902772745___2180	95.8	96	4	0	1	96	406	501	9.69e-65	204
ASV_1jz_r6v	SPIREOTU_01717462	Bacteria	Bacillota_A	Clostridia	Oscillospirales	Oscillospiraceae	CAG-103		SPIREOTU_01717462-SPIREOTU_01717462___315	78.4	97	17	1	1	97	382	474	2.7e-52	170
ASV_1kf_bn7	GCA_902761665	Bacteria	Bacillota_A	Clostridia	Lachnospirales	Lachnospiraceae	UBA6987	UBA6987_sp902761665	GCA_902761665-GCA_902761665___308	100	94	0	0	1	94	393	486	7.84e-67	209
ASV_1kj_j3j	GCA_900317375	Bacteria	Bacillota_A	Clostridia	Oscillospirales	Oscillospiraceae	Limivicinus	Limivicinus_sp900317375	GCA_900317375-GCA_900317375___2432	100	97	0	0	1	97	395	491	8.09e-69	214
ASV_1kl_6n1	GCA_947168785	Bacteria	Bacillota_A	Clostridia	Oscillospirales	Acutalibacteraceae	RUG806	RUG806_sp947168785	GCA_947168785-GCA_947168785___1813	91.6	95	8	0	1	95	248	342	8.24e-62	193
ASV_1kp_d30	SPIREOTU_01707165	Bacteria	Bacillota_A	Clostridia	Oscillospirales	Oscillospiraceae	Limivicinus		SPIREOTU_01707165-SPIREOTU_01707165___927	93.6	94	6	0	1	94	392	485	2.85e-65	205
ASV_1kq_u7m	GCA_016290665	Bacteria	Bacillota_A	Clostridia	Oscillospirales	Acutalibacteraceae	UBA6857	UBA6857_sp016290665	GCA_016290665-GCA_016290665___2042	99	96	1	0	1	96	397	492	6.98e-66	207
ASV_1lh_1rf	GCA_902793285	Bacteria	Bacillota_A	Clostridia	Oscillospirales	Oscillospiraceae	Limivicinus	Limivicinus_sp902793285	GCA_902793285-GCA_902793285___1580	90.5	95	9	0	1	95	394	488	3.49e-61	194
ASV_1lm_zqk	GCA_902789745	Bacteria	Bacillota_A	Clostridia	Oscillospirales	Oscillospiraceae	Limivicinus	Limivicinus_sp902789745	GCA_902789745-GCA_902789745___344	97.9	94	2	0	1	94	192	285	2e-67	206
ASV_1lx_me2	GCA_902781545	Bacteria	Spirochaetota	Spirochaetia	Sphaerochaetales	Sphaerochaetaceae	UBA9732	UBA9732_sp902781545	GCA_902781545-GCA_902781545___1743	99	96	1	0	1	96	386	481	2.11e-64	202
ASV_1ly_5l0	SPIREOTU_01687160	Bacteria	Bacillota_A	Clostridia	Oscillospirales	Oscillospiraceae	Limivicinus		SPIREOTU_01687160-SPIREOTU_01687160___1220	96.9	97	3	0	1	97	189	285	1.89e-67	206
ASV_1ml_yhg	GCA_017412585	Bacteria	Bacillota_A	Clostridia	Oscillospirales	Oscillospiraceae	Vescimonas	Vescimonas_sp017412585	GCA_017412585-GCA_017412585___1129	94.7	94	5	0	1	94	391	484	3.75e-65	204
ASV_1nb_mgb	GCA_900317375	Bacteria	Bacillota_A	Clostridia	Oscillospirales	Oscillospiraceae	Limivicinus	Limivicinus_sp900317375	GCA_900317375-GCA_900317375___2432	100	97	0	0	1	97	395	491	8.09e-69	214
ASV_1ne_wxt	GCA_024697655	Bacteria	Bacillota_A	Clostridia	Peptostreptococcales	Anaerovoracaceae	RUG13615	RUG13615_sp024697655	GCA_024697655-GCA_024697655___1270	91.7	96	8	0	1	96	389	484	1.29e-60	192
ASV_1ni_jh4	SPIREOTU_02530763	Bacteria	Spirochaetota	Spirochaetia	Sphaerochaetales	Sphaerochaetaceae	UBA9732		SPIREOTU_02530763-SPIREOTU_02530763___555	97.9	96	2	0	1	96	377	472	9.13e-65	203
ASV_1ol_lwz	GCA_030531585	Bacteria	Bacillota_A	Clostridia	Oscillospirales	Oscillospiraceae	Limivicinus	Limivicinus_sp030531585	GCA_030531585-GCA_030531585___1915	96.8	94	3	0	1	94	392	485	2.68e-65	205
ASV_1ov_l9w	SPIREOTU_01699608	Bacteria	Bacillota_A	Clostridia	Oscillospirales	Oscillospiraceae	Limivicinus		SPIREOTU_01699608-SPIREOTU_01699608___2282	99	97	1	0	1	97	394	490	2.47e-66	208
ASV_1oy_z01	SPIREOTU_01699608	Bacteria	Bacillota_A	Clostridia	Oscillospirales	Oscillospiraceae	Limivicinus		SPIREOTU_01699608-SPIREOTU_01699608___2282	97.9	97	2	0	1	97	394	490	4.82e-66	207
ASV_1pp_6ys	SPIREOTU_01683845	Bacteria	Bacillota_A	Clostridia	Oscillospirales	Acutalibacteraceae	UBA1425		SPIREOTU_01683845-SPIREOTU_01683845___549	94.8	96	5	0	1	96	179	274	5.2e-65	200
ASV_1q4_lyt	GCA_947164825	Bacteria	Bacillota_A	Clostridia	Oscillospirales	Oscillospiraceae	Faecousia	Faecousia_sp947164825	GCA_947164825-GCA_947164825___629	100	94	0	0	1	94	392	485	4.63e-68	212
ASV_1qc_aul	GCA_902792985	Bacteria	Bacillota_A	Clostridia	Oscillospirales	Acutalibacteraceae	UBA6857	UBA6857_sp902792985	GCA_902792985-GCA_902792985___1485	95.8	96	4	0	1	96	397	492	5.19e-65	204
ASV_1rb_ma1	GCA_900317375	Bacteria	Bacillota_A	Clostridia	Oscillospirales	Oscillospiraceae	Limivicinus	Limivicinus_sp900317375	GCA_900317375-GCA_900317375___2432	95.9	97	4	0	1	97	395	491	6.64e-66	207
ASV_1sf_fkz	GCA_947168785	Bacteria	Bacillota_A	Clostridia	Oscillospirales	Acutalibacteraceae	RUG806	RUG806_sp947168785	GCA_947168785-GCA_947168785___1813	92.6	95	7	0	1	95	248	342	7.6e-63	196
ASV_1sz_68q	SPIREOTU_02401735	Bacteria	Bacillota_A	Clostridia	Oscillospirales	Oscillospiraceae	Limivicinus		SPIREOTU_02401735-SPIREOTU_02401735___1309	94.7	95	5	0	1	95	394	488	8.34e-64	201
ASV_1u4_93j	GCA_900317375	Bacteria	Bacillota_A	Clostridia	Oscillospirales	Oscillospiraceae	Limivicinus	Limivicinus_sp900317375	GCA_900317375-GCA_900317375___2432	94.8	97	5	0	1	97	395	491	1.35e-64	203
ASV_1ui_vwi	SPIREOTU_00527566	Bacteria	Bacillota_A	Clostridia	Christensenellales	CAG-138	UBA3792		SPIREOTU_00527566-SPIREOTU_00527566___1702	92.6	94	7	0	1	94	389	482	2.12e-61	194
ASV_1uk_auh	SPIREOTU_01699608	Bacteria	Bacillota_A	Clostridia	Oscillospirales	Oscillospiraceae	Limivicinus		SPIREOTU_01699608-SPIREOTU_01699608___2282	99	97	1	0	1	97	394	490	2.47e-66	208
ASV_1uv_s4p	GCA_946623775	Bacteria	Bacillota_I	Bacilli_A	RFN20	CAG-826	Enteromonas	Enteromonas_sp946623775	GCA_946623775-GCA_946623775___184	98.9	95	1	0	1	95	386	480	2.47e-67	210
ASV_1v3_ll5	GCA_017552845	Bacteria	Bacillota_A	Clostridia	Oscillospirales	Acutalibacteraceae	CAG-177	CAG-177_sp017552845	GCA_017552845-GCA_017552845___783	99	96	1	0	1	96	395	490	6.08e-66	207
ASV_1vx_wk5	SPIREOTU_01699608	Bacteria	Bacillota_A	Clostridia	Oscillospirales	Oscillospiraceae	Limivicinus		SPIREOTU_01699608-SPIREOTU_01699608___2282	99	97	1	0	1	97	394	490	2.47e-66	208
ASV_1wn_aup	GCA_902776285	Bacteria	Bacillota_A	Clostridia	Peptostreptococcales	Anaerovoracaceae	RUG099	RUG099_sp902776285	GCA_902776285-GCA_902776285___1803	99	96	1	0	1	96	381	476	3.07e-66	207
ASV_1wu_jps	GCA_017552845	Bacteria	Bacillota_A	Clostridia	Oscillospirales	Acutalibacteraceae	CAG-177	CAG-177_sp017552845	GCA_017552845-GCA_017552845___783	100	96	0	0	1	96	395	490	1.14e-66	209
ASV_1xv_qiv	GCA_024697655	Bacteria	Bacillota_A	Clostridia	Peptostreptococcales	Anaerovoracaceae	RUG13615	RUG13615_sp024697655	GCA_024697655-GCA_024697655___1270	90.6	96	9	0	1	96	389	484	2.51e-60	192
ASV_1xy_8pc	GCA_024697655	Bacteria	Bacillota_A	Clostridia	Peptostreptococcales	Anaerovoracaceae	RUG13615	RUG13615_sp024697655	GCA_024697655-GCA_024697655___1270	91.7	96	8	0	1	96	389	484	1.85e-59	189
ASV_1z1_f7p	GCA_937907605	Bacteria	Bacillota_A	Clostridia	Oscillospirales	Acutalibacteraceae	Eubacterium_R	Eubacterium_R_sp937907605	GCA_937907605-GCA_937907605___1200	93.8	96	6	0	1	96	397	492	3.26e-63	199
ASV_1zh_2ho	GCA_902785905	Bacteria	Bacillota_A	Clostridia	Oscillospirales	Oscillospiraceae	Limivicinus	Limivicinus_sp902785905	GCA_902785905-GCA_902785905___1984	97.9	97	2	0	1	97	394	490	5.83e-67	207
ASV_20l_eka	SPIREOTU_01699608	Bacteria	Bacillota_A	Clostridia	Oscillospirales	Oscillospiraceae	Limivicinus		SPIREOTU_01699608-SPIREOTU_01699608___2282	99	97	1	0	1	97	394	490	2.47e-66	208
ASV_222_p37	SPIREOTU_01687160	Bacteria	Bacillota_A	Clostridia	Oscillospirales	Oscillospiraceae	Limivicinus		SPIREOTU_01687160-SPIREOTU_01687160___1220	94.8	97	5	0	1	97	189	285	1.49e-66	204
ASV_225_8jf	GCA_902785905	Bacteria	Bacillota_A	Clostridia	Oscillospirales	Oscillospiraceae	Limivicinus	Limivicinus_sp902785905	GCA_902785905-GCA_902785905___1984	99	97	1	0	1	97	394	490	5.83e-67	207
ASV_23u_edr	GCA_017450325	Bacteria	Bacillota_I	Bacilli_A	RFN20	CAG-826	Enteromonas	Enteromonas_sp017450325	GCA_017450325-GCA_017450325___222	97.9	95	2	0	1	95	385	479	6.55e-67	209
ASV_240_9xb	GCA_015066575	Bacteria	Bacillota_A	Clostridia	Oscillospirales	Acutalibacteraceae	RUG714	RUG714_sp015066575	GCA_015066575-GCA_015066575___1357	96.9	96	3	0	1	96	400	495	1.64e-66	208
ASV_24d_3qb	GCA_900319635	Bacteria	Bacillota_A	Clostridia	Oscillospirales	Oscillospiraceae	Limivicinus	Limivicinus_sp900319635	GCA_900319635-GCA_900319635___1691	93.6	94	6	0	1	94	391	484	1.41e-64	203
ASV_24x_es4	SPIREOTU_01687160	Bacteria	Bacillota_A	Clostridia	Oscillospirales	Oscillospiraceae	Limivicinus		SPIREOTU_01687160-SPIREOTU_01687160___1220	93.8	97	6	0	1	97	189	285	2.56e-64	198
ASV_25c_apu	SPIREOTU_01687160	Bacteria	Bacillota_A	Clostridia	Oscillospirales	Oscillospiraceae	Limivicinus		SPIREOTU_01687160-SPIREOTU_01687160___1220	95.9	97	4	0	1	97	189	285	5.31e-67	205
ASV_264_lr8	GCA_900319635	Bacteria	Bacillota_A	Clostridia	Oscillospirales	Oscillospiraceae	Limivicinus	Limivicinus_sp900319635	GCA_900319635-GCA_900319635___1691	95.7	94	4	0	1	94	391	484	2.64e-65	205
ASV_26g_xm1	GCA_030530095	Bacteria	Bacillota_A	Clostridia	Oscillospirales	Acutalibacteraceae	Fimenecus	Fimenecus_sp030530095	GCA_030530095-GCA_030530095___1436	95.8	96	4	0	1	96	395	490	3.15e-65	205
ASV_26r_2te	GCA_900317375	Bacteria	Bacillota_A	Clostridia	Oscillospirales	Oscillospiraceae	Limivicinus	Limivicinus_sp900317375	GCA_900317375-GCA_900317375___2432	93.8	97	6	0	1	97	395	491	5.15e-64	202
ASV_271_ppw	GCA_900317375	Bacteria	Bacillota_A	Clostridia	Oscillospirales	Oscillospiraceae	Limivicinus	Limivicinus_sp900317375	GCA_900317375-GCA_900317375___2432	100	97	0	0	1	97	395	491	8.09e-69	214
ASV_286_rlo	GCA_017539825	Bacteria	Bacillota_I	Bacilli_A	Erysipelotrichales	Erysipelotrichaceae	Bulleidia	Bulleidia_sp017539825	GCA_017539825-GCA_017539825___1069	98.9	95	1	0	1	95	386	480	6.66e-67	209
ASV_28e_lkn	GCA_902785905	Bacteria	Bacillota_A	Clostridia	Oscillospirales	Oscillospiraceae	Limivicinus	Limivicinus_sp902785905	GCA_902785905-GCA_902785905___1984	97.9	97	2	0	1	97	394	490	2.28e-66	205
ASV_29f_tq5	SPIREOTU_02510798	Bacteria	Bacillota_A	Clostridia	Oscillospirales	Oscillospiraceae	Limivicinus		SPIREOTU_02510798-SPIREOTU_02510798___1319	88.2	93	11	0	1	93	391	483	4.37e-60	191
ASV_2a2_ivf	GCA_900319345	Bacteria	Bacillota_A	Clostridia	Christensenellales	CAG-138	RUG472	RUG472_sp900319345	GCA_900319345-GCA_900319345___648	98.9	94	1	0	1	94	391	484	1.29e-66	208
ASV_2a4_u3o	SPIREOTU_01687160	Bacteria	Bacillota_A	Clostridia	Oscillospirales	Oscillospiraceae	Limivicinus		SPIREOTU_01687160-SPIREOTU_01687160___1220	95.9	97	4	0	1	97	189	285	5.31e-67	205
ASV_2ad_tsb	GCA_905234245	Bacteria	Bacillota_A	Clostridia	Lachnospirales	Lachnospiraceae	RUG191	RUG191_sp905234245	GCA_905234245-GCA_905234245___976	91.7	96	8	0	1	96	385	480	4.27e-62	196
ASV_2am_298	GCA_017443515	Bacteria	Bacillota_A	Clostridia	Peptostreptococcales	Anaerovoracaceae	RUG13409	RUG13409_sp017443515	GCA_017443515-GCA_017443515___446	90.6	96	9	0	1	96	383	478	2.37e-60	192
ASV_2cl_e8h	GCA_902789745	Bacteria	Bacillota_A	Clostridia	Oscillospirales	Oscillospiraceae	Limivicinus	Limivicinus_sp902789745	GCA_902789745-GCA_902789745___344	89.4	94	10	0	1	94	192	285	1.67e-62	193
ASV_2co_y14	GCA_902789745	Bacteria	Bacillota_A	Clostridia	Oscillospirales	Oscillospiraceae	Limivicinus	Limivicinus_sp902789745	GCA_902789745-GCA_902789745___344	88.3	94	11	0	1	94	192	285	1.67e-62	193
ASV_2ct_seh	GCA_017428085	Bacteria	Bacillota_A	Clostridia	Oscillospirales	Acutalibacteraceae	RUG806	RUG806_sp017428085	GCA_017428085-GCA_017428085___2476	97.9	95	2	0	1	95	394	488	3.98e-66	207
ASV_2cx_w03	SPIREOTU_02512376	Bacteria	Bacillota_A	Clostridia	Oscillospirales	Oscillospiraceae	Faecousia		SPIREOTU_02512376-SPIREOTU_02512376___333	100	94	0	0	1	94	391	484	6.38e-68	212
ASV_2d4_1p0	GCA_002449955	Bacteria	Bacillota_A	Clostridia	Lachnospirales	Lachnospiraceae	UBA6987	UBA6987_sp002449955	GCA_002449955-GCA_002449955___1158	88.3	94	11	0	1	94	392	485	9.59e-61	193
ASV_2dz_l9m	GCA_918298275	Bacteria	Spirochaetota	Spirochaetia	Sphaerochaetales	Sphaerochaetaceae	UBA9732	UBA9732_sp918298275	GCA_918298275-GCA_918298275___389	99	96	1	0	1	96	384	479	1.07e-64	203
ASV_2e6_v6t	SPIREOTU_02397609	Bacteria	Bacillota_A	Clostridia	Oscillospirales	Oscillospiraceae	Limivicinus		SPIREOTU_02397609-SPIREOTU_02397609___249	91.8	97	8	0	1	97	150	246	5.98e-66	201
ASV_2fh_b49	GCA_023665555	Bacteria	Bacillota_A	Clostridia	Oscillospirales	Acutalibacteraceae	UBA6857	UBA6857_sp023665555	GCA_023665555-GCA_023665555___1599	80.2	96	19	0	1	96	395	490	7.99e-53	172
ASV_2fh_u28	GCA_024695475	Bacteria	Spirochaetota	Spirochaetia	Treponematales	Treponemataceae	Treponema_D	Treponema_D_sp024695475	GCA_024695475-GCA_024695475___1379	100	97	0	0	1	97	393	489	6.64e-66	207
ASV_2fj_jpu	GCA_902796795	Bacteria	Bacillota_A	Clostridia	Lachnospirales	Lachnospiraceae	UBA1267	UBA1267_sp902796795	GCA_902796795-GCA_902796795___1887	100	96	0	0	1	96	395	490	1.47e-65	206
ASV_2fq_zj1	GCA_902782845	Bacteria	Bacillota_A	Clostridia	Oscillospirales	Acutalibacteraceae	RUG806	RUG806_sp902782845	GCA_902782845-GCA_902782845___413	93.8	96	6	0	1	96	396	491	7.68e-62	196
ASV_2fs_xug	SPIREOTU_01684696	Bacteria	Bacillota_A	Clostridia	Oscillospirales	Oscillospiraceae	Limivicinus		SPIREOTU_01684696-SPIREOTU_01684696___1995	100	97	0	0	1	97	383	479	1.49e-66	208
ASV_2h8_qhp	SPIREOTU_01699608	Bacteria	Bacillota_A	Clostridia	Oscillospirales	Oscillospiraceae	Limivicinus		SPIREOTU_01699608-SPIREOTU_01699608___2282	99	97	1	0	1	97	394	490	2.47e-66	208
ASV_2hb_akq	SPIREOTU_00598512	Bacteria	Bacillota_A	Clostridia	Oscillospirales	Oscillospiraceae	Avoscillospira		SPIREOTU_00598512-SPIREOTU_00598512___1043	96.9	97	3	0	1	97	394	490	4.75e-66	207
ASV_2iu_amx	GCA_937907605	Bacteria	Bacillota_A	Clostridia	Oscillospirales	Acutalibacteraceae	Eubacterium_R	Eubacterium_R_sp937907605	GCA_937907605-GCA_937907605___1200	94.8	96	5	0	1	96	397	492	1.2e-63	201
ASV_2j9_c1z	GCA_017412585	Bacteria	Bacillota_A	Clostridia	Oscillospirales	Oscillospiraceae	Vescimonas	Vescimonas_sp017412585	GCA_017412585-GCA_017412585___1129	96.8	94	3	0	1	94	391	484	7.02e-66	206
ASV_2ja_yw5	SPIREOTU_01711019	Bacteria	Bacillota_A	Clostridia	Oscillospirales	Oscillospiraceae	Limivicinus		SPIREOTU_01711019-SPIREOTU_01711019___2228	100	95	0	0	1	95	413	507	2.76e-66	208
ASV_2k0_iig	GCA_946625125	Bacteria	Bacillota_A	Clostridia	Oscillospirales	Oscillospiraceae	Faecousia	Faecousia_sp946625125	GCA_946625125-GCA_946625125___1794	95.7	94	4	0	1	94	391	484	1.43e-64	203
ASV_2kl_dxz	SPIREOTU_01725753	Bacteria	Bacillota_A	Clostridia	Christensenellales	CAG-138	RUG472		SPIREOTU_01725753-SPIREOTU_01725753___798	98.9	94	1	0	1	94	391	484	3.53e-66	207
ASV_2lk_8wq	SPIREOTU_00309090	Bacteria	Bacillota_A	Clostridia	Christensenellales	CAG-138	RUG472		SPIREOTU_00309090-SPIREOTU_00309090___1079	100	94	0	0	1	94	348	441	4.49e-67	209
ASV_2mh_fc0	GCA_902782505	Bacteria	Bacillota_I	Bacilli_A	Erysipelotrichales	Erysipelotrichaceae	RUG11872	RUG11872_sp902782505	GCA_902782505-GCA_902782505___456	100	96	0	0	1	96	386	481	1.79e-68	213
ASV_2mr_1td	GCA_946628965	Bacteria	Bacillota_A	Clostridia	Oscillospirales	Oscillospiraceae	Limivicinus	Limivicinus_sp946628965	GCA_946628965-GCA_946628965___1615	94.7	95	5	0	1	95	394	488	6.05e-64	201
ASV_2oa_6o7	GCA_016290515	Bacteria	Bacillota_A	Clostridia	Oscillospirales	Acutalibacteraceae	Fimenecus	Fimenecus_sp016290515	GCA_016290515-GCA_016290515___393	100	96	0	0	1	96	395	490	7.89e-67	209
ASV_2or_6ai	GCA_946183085	Bacteria	Bacillota_I	Bacilli_A	RFN20	CAG-826	Enteromonas	Enteromonas_sp946183085	GCA_946183085-GCA_946183085___544	100	95	0	0	1	95	385	479	2.27e-68	213
ASV_2ox_gko	SPIREOTU_01459056	Bacteria	Bacillota_A	Clostridia	Christensenellales	CAG-138	RUG472		SPIREOTU_01459056-SPIREOTU_01459056___852	93.6	94	6	0	1	94	391	484	4.65e-66	204
ASV_2oy_c4x	GCA_946623775	Bacteria	Bacillota_I	Bacilli_A	RFN20	CAG-826	Enteromonas	Enteromonas_sp946623775	GCA_946623775-GCA_946623775___184	98.9	95	1	0	1	95	386	480	6.77e-67	209
ASV_2p0_tf5	GCA_900319635	Bacteria	Bacillota_A	Clostridia	Oscillospirales	Oscillospiraceae	Limivicinus	Limivicinus_sp900319635	GCA_900319635-GCA_900319635___1691	97.9	94	2	0	1	94	391	484	6.59e-67	209
ASV_2p9_h6l	GCA_900317375	Bacteria	Bacillota_A	Clostridia	Oscillospirales	Oscillospiraceae	Limivicinus	Limivicinus_sp900317375	GCA_900317375-GCA_900317375___2432	100	97	0	0	1	97	395	491	8.09e-69	214
ASV_2pf_n7v	GCA_000513555	Bacteria	Bacillota_A	Clostridia	Lachnospirales	Lachnospiraceae	Oribacterium	Oribacterium_sp000513555	GCA_000513555-GCA_000513555___1626	100	97	0	0	1	97	393	489	3.1e-67	210
ASV_2pf_oi0	GCA_017448145	Bacteria	Bacillota_A	Clostridia	Oscillospirales	Oscillospiraceae	Vescimonas	Vescimonas_sp017448145	GCA_017448145-GCA_017448145___1285	92.6	94	7	0	1	94	391	484	5.69e-63	199
ASV_2qf_bcx	GCA_902785905	Bacteria	Bacillota_A	Clostridia	Oscillospirales	Oscillospiraceae	Limivicinus	Limivicinus_sp902785905	GCA_902785905-GCA_902785905___1984	99	97	1	0	1	97	394	490	5.83e-67	207
ASV_2ri_g15	GCA_900317375	Bacteria	Bacillota_A	Clostridia	Oscillospirales	Oscillospiraceae	Limivicinus	Limivicinus_sp900317375	GCA_900317375-GCA_900317375___2432	97.9	97	2	0	1	97	395	491	1.19e-67	211
ASV_2sg_6pt	SPIREOTU_02406587	Bacteria	Bacillota_A	Clostridia	Lachnospirales	Lachnospiraceae	UBA1267		SPIREOTU_02406587-SPIREOTU_02406587___882	89.4	94	10	0	1	94	392	485	1.2e-60	192
ASV_2t5_bwy	SPIREOTU_02397609	Bacteria	Bacillota_A	Clostridia	Oscillospirales	Oscillospiraceae	Limivicinus		SPIREOTU_02397609-SPIREOTU_02397609___249	92.8	97	7	0	1	97	150	246	5.35e-67	204
ASV_2ts_wrp	GCA_900317375	Bacteria	Bacillota_A	Clostridia	Oscillospirales	Oscillospiraceae	Limivicinus	Limivicinus_sp900317375	GCA_900317375-GCA_900317375___2432	99	97	1	0	1	97	395	491	1.66e-67	211
ASV_2ty_lgi	GCA_946187035	Bacteria	Bacillota_A	Clostridia	Oscillospirales	Oscillospiraceae	CAG-103	CAG-103_sp946187035	GCA_946187035-GCA_946187035___1397	92.5	93	7	0	1	93	389	481	1.08e-61	195
ASV_2tz_efa	SPIREOTU_01699608	Bacteria	Bacillota_A	Clostridia	Oscillospirales	Oscillospiraceae	Limivicinus		SPIREOTU_01699608-SPIREOTU_01699608___2282	97.9	97	2	0	1	97	394	490	4.82e-66	207
ASV_2u9_sw9	SPIREOTU_02397609	Bacteria	Bacillota_A	Clostridia	Oscillospirales	Oscillospiraceae	Limivicinus		SPIREOTU_02397609-SPIREOTU_02397609___249	90.7	97	9	0	1	97	150	246	2.95e-63	194
ASV_2v1_7f9	SPIREOTU_01711019	Bacteria	Bacillota_A	Clostridia	Oscillospirales	Oscillospiraceae	Limivicinus		SPIREOTU_01711019-SPIREOTU_01711019___2228	94.7	95	5	0	1	95	413	507	2.13e-64	203
ASV_2vo_skj	SPIREOTU_01698551	Bacteria	Bacillota_A	Clostridia	Oscillospirales	Oscillospiraceae	CAG-103		SPIREOTU_01698551-SPIREOTU_01698551___74	97.9	95	2	0	1	95	388	482	9.32e-67	209
ASV_2xu_9g8	GCA_900317375	Bacteria	Bacillota_A	Clostridia	Oscillospirales	Oscillospiraceae	Limivicinus	Limivicinus_sp900317375	GCA_900317375-GCA_900317375___2432	100	97	0	0	1	97	395	491	8.09e-69	214
ASV_2zb_cqn	GCA_017450325	Bacteria	Bacillota_I	Bacilli_A	RFN20	CAG-826	Enteromonas	Enteromonas_sp017450325	GCA_017450325-GCA_017450325___222	97.9	95	2	0	1	95	385	479	6.55e-67	209
ASV_2zd_r5n	GCA_902792985	Bacteria	Bacillota_A	Clostridia	Oscillospirales	Acutalibacteraceae	UBA6857	UBA6857_sp902792985	GCA_902792985-GCA_902792985___1485	94.8	96	5	0	1	96	397	492	1.98e-64	203
ASV_2zl_s8l	GCA_902781545	Bacteria	Spirochaetota	Spirochaetia	Sphaerochaetales	Sphaerochaetaceae	UBA9732	UBA9732_sp902781545	GCA_902781545-GCA_902781545___1743	99	96	1	0	1	96	386	481	2.2e-63	200
ASV_2zr_z4i	SPIREOTU_01691543	Bacteria	Bacillota_A	Clostridia	Oscillospirales	Oscillospiraceae	Limivicinus		SPIREOTU_01691543-SPIREOTU_01691543___690	98.9	94	1	0	1	94	391	484	2.36e-68	213
ASV_307_tz1	GCA_030531505	Bacteria	Bacillota_A	Clostridia	Oscillospirales	Oscillospiraceae	Limivicinus	Limivicinus_sp030531505	GCA_030531505-GCA_030531505___1431	93.6	94	6	0	1	94	391	484	1.83e-66	208
ASV_30l_g3h	SPIREOTU_00526046	Bacteria	Bacillota_A	Clostridia	Lachnospirales	Lachnospiraceae	XBB1006		SPIREOTU_00526046-SPIREOTU_00526046___814	90.6	96	9	0	1	96	390	485	8.33e-62	196
ASV_30z_29r	GCA_947164825	Bacteria	Bacillota_A	Clostridia	Oscillospirales	Oscillospiraceae	Faecousia	Faecousia_sp947164825	GCA_947164825-GCA_947164825___629	95.7	94	4	0	1	94	392	485	1.39e-65	206
ASV_31q_ilv	GCA_902778115	Bacteria	Bacillota_A	Clostridia	Oscillospirales	Oscillospiraceae	Limivicinus	Limivicinus_sp902778115	GCA_902778115-GCA_902778115___322	92.6	95	7	0	1	95	394	488	1.76e-62	197
ASV_32c_orb	GCA_017450325	Bacteria	Bacillota_I	Bacilli_A	RFN20	CAG-826	Enteromonas	Enteromonas_sp017450325	GCA_017450325-GCA_017450325___222	96.8	95	3	0	1	95	385	479	2.51e-66	207
ASV_32z_xl2	GCA_902774035	Bacteria	Bacillota_A	Clostridia	Oscillospirales	Acutalibacteraceae	UBA6857	UBA6857_sp902774035	GCA_902774035-GCA_902774035___1758	93.8	96	6	0	1	96	397	492	5.38e-64	202
ASV_33h_8mz	SPIREOTU_02399397	Bacteria	Bacillota_A	Clostridia	Christensenellales	CAG-138	UBA3792		SPIREOTU_02399397-SPIREOTU_02399397___380	98.9	94	1	0	1	94	367	460	1.71e-66	207
ASV_33u_9g4	GCA_900317375	Bacteria	Bacillota_A	Clostridia	Oscillospirales	Oscillospiraceae	Limivicinus	Limivicinus_sp900317375	GCA_900317375-GCA_900317375___2432	100	97	0	0	1	97	395	491	8.09e-69	214
ASV_33z_ofw	SPIREOTU_01699608	Bacteria	Bacillota_A	Clostridia	Oscillospirales	Oscillospiraceae	Limivicinus		SPIREOTU_01699608-SPIREOTU_01699608___2282	99	97	1	0	1	97	394	490	2.47e-66	208
ASV_355_31n	SPIREOTU_02401735	Bacteria	Bacillota_A	Clostridia	Oscillospirales	Oscillospiraceae	Limivicinus		SPIREOTU_02401735-SPIREOTU_02401735___873	94.7	94	5	0	1	94	393	486	2.12e-63	200
ASV_356_jp9	SPIREOTU_02173596	Bacteria	Spirochaetota	Spirochaetia	Sphaerochaetales	Sphaerochaetaceae	UBA9732		SPIREOTU_02173596-SPIREOTU_02173596___909	100	96	0	0	1	96	378	473	2.42e-65	205
ASV_35g_09c	SPIREOTU_01687160	Bacteria	Bacillota_A	Clostridia	Oscillospirales	Oscillospiraceae	Limivicinus		SPIREOTU_01687160-SPIREOTU_01687160___1220	96.9	97	3	0	1	97	189	285	1.06e-66	204
ASV_35l_ypx	SPIREOTU_01687160	Bacteria	Bacillota_A	Clostridia	Oscillospirales	Oscillospiraceae	Limivicinus		SPIREOTU_01687160-SPIREOTU_01687160___1220	97.9	97	2	0	1	97	189	285	3.77e-67	206
ASV_35t_vva	SPIREOTU_02397609	Bacteria	Bacillota_A	Clostridia	Oscillospirales	Oscillospiraceae	Limivicinus		SPIREOTU_02397609-SPIREOTU_02397609___249	94.8	97	5	0	1	97	150	246	1.19e-65	201
ASV_369_4rd	GEMOTU_08340	Bacteria	Bacillota_A	Clostridia	Oscillospirales	Acutalibacteraceae	Fimenecus		GEMOTU_08340-GEMOTU_08340___1939	99	96	1	0	1	96	395	490	1.61e-65	206
ASV_37n_1jd	SPIREOTU_02511012	Bacteria	Bacillota_A	Clostridia	Lachnospirales	Lachnospiraceae	JAILEN01		SPIREOTU_02511012-SPIREOTU_02511012___895	97.9	97	2	0	1	97	394	490	4.68e-66	207
ASV_37u_arm	GCA_017450325	Bacteria	Bacillota_I	Bacilli_A	RFN20	CAG-826	Enteromonas	Enteromonas_sp017450325	GCA_017450325-GCA_017450325___222	90.5	95	9	0	1	95	385	479	1.52e-62	197
ASV_385_3hk	SPIREOTU_02527876	Bacteria	Bacillota_A	Clostridia	Oscillospirales	Oscillospiraceae	Limivicinus		SPIREOTU_02527876-SPIREOTU_02527876___459	93.6	94	6	0	1	94	393	486	7.45e-65	204
ASV_38c_9rz	GCA_017438305	Bacteria	Bacillota_A	Clostridia	Lachnospirales	Lachnospiraceae	UBA1267	UBA1267_sp017438305	GCA_017438305-GCA_017438305___201	96.9	96	3	0	1	96	418	513	6.9e-64	202
ASV_38g_5j1	SPIREOTU_01699608	Bacteria	Bacillota_A	Clostridia	Oscillospirales	Oscillospiraceae	Limivicinus		SPIREOTU_01699608-SPIREOTU_01699608___2282	99	97	1	0	1	97	394	490	2.47e-66	208
ASV_38p_ttv	GCA_024687185	Bacteria	Bacillota_I	Bacilli_A	RFN20	CAG-826	Enteromonas	Enteromonas_sp024687185	GCA_024687185-GCA_024687185___895	91.6	95	8	0	1	95	386	480	8.04e-63	198
ASV_38y_mmo	GCA_900317375	Bacteria	Bacillota_A	Clostridia	Oscillospirales	Oscillospiraceae	Limivicinus	Limivicinus_sp900317375	GCA_900317375-GCA_900317375___2432	99	97	1	0	1	97	395	491	1.19e-67	211
ASV_392_55z	SPIREOTU_01687160	Bacteria	Bacillota_A	Clostridia	Oscillospirales	Oscillospiraceae	Limivicinus		SPIREOTU_01687160-SPIREOTU_01687160___1220	95.9	97	4	0	1	97	189	285	5.31e-67	205
ASV_395_ugd	GCA_024687185	Bacteria	Bacillota_I	Bacilli_A	RFN20	CAG-826	Enteromonas	Enteromonas_sp024687185	GCA_024687185-GCA_024687185___895	91.6	95	8	0	1	95	386	480	8.04e-63	198
ASV_39h_me2	GCA_902781545	Bacteria	Spirochaetota	Spirochaetia	Sphaerochaetales	Sphaerochaetaceae	UBA9732	UBA9732_sp902781545	GCA_902781545-GCA_902781545___1743	99	96	1	0	1	96	386	481	2.11e-64	202
ASV_39m_0c7	GCA_902766655	Bacteria	Bacillota_A	Clostridia	Lachnospirales	Lachnospiraceae	Chordicoccus	Chordicoccus_sp902766655	GCA_902766655-GCA_902766655___754	94.8	96	5	0	1	96	382	477	3.08e-63	199
ASV_3a6_3c9	GCA_902772935	Bacteria	Bacillota_A	Clostridia	Oscillospirales	Acutalibacteraceae	UBA6857	UBA6857_sp902772935	GCA_902772935-GCA_902772935___149	92.7	96	7	0	1	96	397	492	3.99e-63	199
ASV_3a6_4fb	SPIREOTU_01459056	Bacteria	Bacillota_A	Clostridia	Christensenellales	CAG-138	RUG472		SPIREOTU_01459056-SPIREOTU_01459056___852	91.5	94	8	0	1	94	391	484	1.53e-63	197
ASV_3a8_oky	SPIREOTU_01687160	Bacteria	Bacillota_A	Clostridia	Oscillospirales	Oscillospiraceae	Limivicinus		SPIREOTU_01687160-SPIREOTU_01687160___1220	95.9	97	4	0	1	97	189	285	5.31e-67	205
ASV_3aj_rxg	GCA_017552845	Bacteria	Bacillota_A	Clostridia	Oscillospirales	Acutalibacteraceae	CAG-177	CAG-177_sp017552845	GCA_017552845-GCA_017552845___783	100	96	0	0	1	96	395	490	1.14e-66	209
ASV_3bm_d74	GCA_902765595	Bacteria	Bacillota_A	Clostridia	Oscillospirales	Oscillospiraceae	Limivicinus	Limivicinus_sp002350825	GCA_902765595-GCA_902765595___241	91.5	94	8	0	1	94	391	484	2.06e-63	200
ASV_3d8_55j	GCA_902781545	Bacteria	Spirochaetota	Spirochaetia	Sphaerochaetales	Sphaerochaetaceae	UBA9732	UBA9732_sp902781545	GCA_902781545-GCA_902781545___1743	100	96	0	0	1	96	386	481	1.08e-64	203
ASV_3d9_ggc	SPIREOTU_02530763	Bacteria	Spirochaetota	Spirochaetia	Sphaerochaetales	Sphaerochaetaceae	UBA9732		SPIREOTU_02530763-SPIREOTU_02530763___555	97.9	96	2	0	1	96	377	472	9.13e-65	203
ASV_3ec_tv5	GCA_902796175	Bacteria	Bacillota_A	Clostridia	Oscillospirales	Acutalibacteraceae	RUG806	RUG806_sp902796175	GCA_902796175-GCA_902796175___1237	94.7	95	5	0	1	95	302	396	8e-62	194
ASV_3ex_1pi	SPIREOTU_02397609	Bacteria	Bacillota_A	Clostridia	Oscillospirales	Oscillospiraceae	Limivicinus		SPIREOTU_02397609-SPIREOTU_02397609___249	91.8	97	8	0	1	97	150	246	9.42e-65	198
ASV_3f4_sdp	SPIREOTU_01687160	Bacteria	Bacillota_A	Clostridia	Oscillospirales	Oscillospiraceae	Limivicinus		SPIREOTU_01687160-SPIREOTU_01687160___1220	96.9	97	3	0	1	97	189	285	7.49e-67	205
ASV_3fj_evz	SPIREOTU_01687160	Bacteria	Bacillota_A	Clostridia	Oscillospirales	Oscillospiraceae	Limivicinus		SPIREOTU_01687160-SPIREOTU_01687160___1220	95.9	97	4	0	1	97	189	285	5.31e-67	205
ASV_3g4_knp	GCA_017450325	Bacteria	Bacillota_I	Bacilli_A	RFN20	CAG-826	Enteromonas	Enteromonas_sp017450325	GCA_017450325-GCA_017450325___222	95.8	95	4	0	1	95	385	479	6.88e-66	206
ASV_3gd_sm2	GCA_902785905	Bacteria	Bacillota_A	Clostridia	Oscillospirales	Oscillospiraceae	Limivicinus	Limivicinus_sp902785905	GCA_902785905-GCA_902785905___1984	100	97	0	0	1	97	394	490	1.49e-67	208
ASV_3ge_502	SPIREOTU_01684696	Bacteria	Bacillota_A	Clostridia	Oscillospirales	Oscillospiraceae	Limivicinus		SPIREOTU_01684696-SPIREOTU_01684696___1995	99	97	1	0	1	97	383	479	3.04e-65	205
ASV_3gx_uyl	GCA_946628965	Bacteria	Bacillota_A	Clostridia	Oscillospirales	Oscillospiraceae	Limivicinus	Limivicinus_sp946628965	GCA_946628965-GCA_946628965___1615	97.9	95	2	0	1	95	394	488	5.57e-66	207
ASV_3h3_352	GCA_902789745	Bacteria	Bacillota_A	Clostridia	Oscillospirales	Oscillospiraceae	Limivicinus	Limivicinus_sp902789745	GCA_902789745-GCA_902789745___344	98.9	94	1	0	1	94	192	285	3.58e-68	208
ASV_3i5_zz5	SPIREOTU_01699608	Bacteria	Bacillota_A	Clostridia	Oscillospirales	Oscillospiraceae	Limivicinus		SPIREOTU_01699608-SPIREOTU_01699608___2282	99	97	1	0	1	97	394	490	2.47e-66	208
ASV_3il_ixv	GCA_017428085	Bacteria	Bacillota_A	Clostridia	Oscillospirales	Acutalibacteraceae	RUG806	RUG806_sp017428085	GCA_017428085-GCA_017428085___2476	97.9	95	2	0	1	95	394	488	2.13e-65	205
ASV_3ja_ou4	GCA_900317375	Bacteria	Bacillota_A	Clostridia	Oscillospirales	Oscillospiraceae	Limivicinus	Limivicinus_sp900317375	GCA_900317375-GCA_900317375___2432	100	97	0	0	1	97	395	491	8.09e-69	214
ASV_3jn_zvj	GCF_015057245	Bacteria	Bacillota_A	Clostridia	Lachnospirales	Lachnospiraceae	Pseudobutyrivibrio	Pseudobutyrivibrio_ruminis_E	GCF_015057245-GCF_015057245___1456	95.9	97	4	0	1	97	394	490	6.82e-65	204
ASV_3ju_aat	GCA_902781545	Bacteria	Spirochaetota	Spirochaetia	Sphaerochaetales	Sphaerochaetaceae	UBA9732	UBA9732_sp902781545	GCA_902781545-GCA_902781545___1743	99	96	1	0	1	96	386	481	2.11e-64	202
ASV_3kb_lg9	GCA_902781545	Bacteria	Spirochaetota	Spirochaetia	Sphaerochaetales	Sphaerochaetaceae	UBA9732	UBA9732_sp902781545	GCA_902781545-GCA_902781545___1743	100	96	0	0	1	96	386	481	1.08e-64	203
ASV_3ki_lh5	GCA_902789675	Bacteria	Bacillota_A	Clostridia	Christensenellales	CAG-138	UBA3792	UBA3792_sp902789675	GCA_902789675-GCA_902789675___714	98.9	94	1	0	1	94	391	484	1.31e-66	208
ASV_3kt_fvd	GCA_902778285	Bacteria	Bacillota_A	Clostridia	Oscillospirales	Oscillospiraceae	Limivicinus	Limivicinus_sp902778285	GCA_902778285-GCA_902778285___1482	97.9	94	2	0	1	94	393	486	9.82e-66	206
ASV_3l7_5sc	GCA_016290515	Bacteria	Bacillota_A	Clostridia	Oscillospirales	Acutalibacteraceae	Fimenecus	Fimenecus_sp016290515	GCA_016290515-GCA_016290515___393	91.7	96	8	0	1	96	395	490	3.64e-61	194
ASV_3mt_39u	GCA_902789745	Bacteria	Bacillota_A	Clostridia	Oscillospirales	Oscillospiraceae	Limivicinus	Limivicinus_sp902789745	GCA_902789745-GCA_902789745___344	98.9	94	1	0	1	94	192	285	3.58e-68	208
ASV_3n3_532	GCA_902774035	Bacteria	Bacillota_A	Clostridia	Oscillospirales	Acutalibacteraceae	UBA6857	UBA6857_sp902774035	GCA_902774035-GCA_902774035___1758	93.8	96	6	0	1	96	397	492	5.38e-64	202
ASV_3n9_t26	GCA_947165755	Bacteria	Bacillota_A	Clostridia	Oscillospirales	Acutalibacteraceae	RUG806	RUG806_sp947165755	GCA_947165755-GCA_947165755___1321	93.7	95	6	0	1	95	394	488	5.43e-63	198
ASV_3nc_rvn	GCA_900317375	Bacteria	Bacillota_A	Clostridia	Oscillospirales	Oscillospiraceae	Limivicinus	Limivicinus_sp900317375	GCA_900317375-GCA_900317375___2432	95.9	97	4	0	1	97	395	491	6.64e-66	207
ASV_3np_ed6	GCA_024683495	Bacteria	Bacillota_I	Bacilli_A	RFN20	CAG-826	UBA4951	UBA4951_sp024683495	GCA_024683495-GCA_024683495___106	89.5	95	10	0	1	95	387	481	1.72e-61	195
ASV_3o9_8gm	GCA_900317375	Bacteria	Bacillota_A	Clostridia	Oscillospirales	Oscillospiraceae	Limivicinus	Limivicinus_sp900317375	GCA_900317375-GCA_900317375___2432	100	97	0	0	1	97	395	491	8.09e-69	214
ASV_3og_lhs	GCA_017434855	Bacteria	Bacillota_A	Clostridia	Oscillospirales	Acutalibacteraceae	UBA6857	UBA6857_sp017434855	GCA_017434855-GCA_017434855___1986	96.9	96	3	0	1	96	397	492	1.94e-66	208
ASV_3pa_9y9	GCA_918298275	Bacteria	Spirochaetota	Spirochaetia	Sphaerochaetales	Sphaerochaetaceae	UBA9732	UBA9732_sp918298275	GCA_918298275-GCA_918298275___389	99	96	1	0	1	96	384	479	1.07e-64	203
ASV_3qk_394	GCA_017430965	Bacteria	Bacillota_A	Clostridia	Oscillospirales	Acutalibacteraceae	RUG714	RUG714_sp017430965	GCA_017430965-GCA_017430965___1093	96.9	96	3	0	1	96	396	491	1.26e-65	206
ASV_3ql_p5r	GCA_024687185	Bacteria	Bacillota_I	Bacilli_A	RFN20	CAG-826	Enteromonas	Enteromonas_sp024687185	GCA_024687185-GCA_024687185___895	90.5	95	9	0	1	95	386	480	1.62e-61	195
ASV_3r3_ijj	SPIREOTU_02397609	Bacteria	Bacillota_A	Clostridia	Oscillospirales	Oscillospiraceae	Limivicinus		SPIREOTU_02397609-SPIREOTU_02397609___249	91.8	97	8	0	1	97	150	246	1.51e-66	203
ASV_3rn_p1d	GCA_002314915	Bacteria	Bacillota_I	Bacilli_A	RFN20	CAG-826	UBA4951	UBA4951_sp002314915	GCA_002314915-GCA_002314915___1404	86.3	95	13	0	1	95	385	479	6.34e-58	185
ASV_3rp_ciz	GEMOTU_27511	Bacteria	Bacillota_A	Clostridia	Lachnospirales	Lachnospiraceae	RGIG5612	RGIG5612_sp017511045	GEMOTU_27511-GEMOTU_27511___57	97.9	96	2	0	1	96	382	477	9.88e-66	206
ASV_3s6_4ns	GCA_902792985	Bacteria	Bacillota_A	Clostridia	Oscillospirales	Acutalibacteraceae	UBA6857	UBA6857_sp902792985	GCA_902792985-GCA_902792985___1485	90.6	96	9	0	1	96	397	492	1.12e-61	196
ASV_3t5_0ni	SPIREOTU_01687160	Bacteria	Bacillota_A	Clostridia	Oscillospirales	Oscillospiraceae	Limivicinus		SPIREOTU_01687160-SPIREOTU_01687160___1220	93.8	97	6	0	1	97	189	285	1.42e-63	196
ASV_3td_71d	GCA_017394605	Bacteria	Bacillota_A	Clostridia	Christensenellales	CAG-138	CAG-1024	CAG-1024_sp017394605	GCA_017394605-GCA_017394605___401	90.4	94	9	0	1	94	414	507	2.98e-62	197
ASV_3vm_qke	SPIREOTU_02173596	Bacteria	Spirochaetota	Spirochaetia	Sphaerochaetales	Sphaerochaetaceae	UBA9732		SPIREOTU_02173596-SPIREOTU_02173596___909	100	96	0	0	1	96	378	473	2.42e-65	205
ASV_3vv_8kw	GCA_017458085	Bacteria	Bacillota_A	Clostridia	Oscillospirales	Oscillospiraceae	Limivicinus	Limivicinus_sp017458085	GCA_017458085-GCA_017458085___1140	93.6	94	6	0	1	94	393	486	4.16e-64	202
ASV_3vv_qnq	GCA_017454465	Bacteria	Bacillota_A	Clostridia	Oscillospirales	CAG-272	UMGS1696	UMGS1696_sp017454465	GCA_017454465-GCA_017454465___1026	90.4	94	9	0	1	94	391	484	2.27e-61	194
ASV_3wj_i67	GCA_900317375	Bacteria	Bacillota_A	Clostridia	Oscillospirales	Oscillospiraceae	Limivicinus	Limivicinus_sp900317375	GCA_900317375-GCA_900317375___2432	100	97	0	0	1	97	395	491	8.09e-69	214
ASV_3wm_27q	SPIREOTU_01712927	Bacteria	Bacillota_A	Clostridia	Oscillospirales	Acutalibacteraceae	RUG714		SPIREOTU_01712927-SPIREOTU_01712927___318	89.6	96	10	0	1	96	401	496	1.08e-62	196
ASV_3wq_kmr	GCA_024687185	Bacteria	Bacillota_I	Bacilli_A	RFN20	CAG-826	Enteromonas	Enteromonas_sp024687185	GCA_024687185-GCA_024687185___895	91.6	95	8	0	1	95	386	480	8.04e-63	198
ASV_3x4_4gy	GCF_000702885	Bacteria	Bacillota_A	Clostridia	Lachnospirales	Lachnospiraceae	Oribacterium	Oribacterium_sp000702885	GCF_000702885-GCF_000702885___2436	100	97	0	0	1	97	393	489	6.07e-67	209
ASV_3x8_ejp	GCA_902782845	Bacteria	Bacillota_A	Clostridia	Oscillospirales	Acutalibacteraceae	RUG806	RUG806_sp902782845	GCA_902782845-GCA_902782845___413	93.8	96	6	0	1	96	396	491	7.68e-62	196
ASV_3xa_xd8	SPIREOTU_02397609	Bacteria	Bacillota_A	Clostridia	Oscillospirales	Oscillospiraceae	Limivicinus		SPIREOTU_02397609-SPIREOTU_02397609___249	92.8	97	7	0	1	97	150	246	5.35e-67	204
ASV_3y7_59z	GCA_024687185	Bacteria	Bacillota_I	Bacilli_A	RFN20	CAG-826	Enteromonas	Enteromonas_sp024687185	GCA_024687185-GCA_024687185___895	91.6	95	8	0	1	95	386	480	8.04e-63	198
ASV_3yt_mm7	GCA_900317905	Bacteria	Bacillota_A	Clostridia	Oscillospirales	Oscillospiraceae	CAG-103	CAG-103_sp900317905	GCA_900317905-GCA_900317905___573	91.5	94	8	0	1	94	388	481	3.93e-62	196
ASV_3zn_k4n	GCA_902781545	Bacteria	Spirochaetota	Spirochaetia	Sphaerochaetales	Sphaerochaetaceae	UBA9732	UBA9732_sp902781545	GCA_902781545-GCA_902781545___1743	100	96	0	0	1	96	386	481	1.08e-64	203
ASV_3zu_n7q	SPIREOTU_01707165	Bacteria	Bacillota_A	Clostridia	Oscillospirales	Oscillospiraceae	Limivicinus		SPIREOTU_01707165-SPIREOTU_01707165___927	96.8	94	3	0	1	94	392	485	3.82e-66	207
ASV_40e_fhl	SPIREOTU_01687160	Bacteria	Bacillota_A	Clostridia	Oscillospirales	Oscillospiraceae	Limivicinus		SPIREOTU_01687160-SPIREOTU_01687160___1220	95.9	97	4	0	1	97	189	285	5.31e-67	205
ASV_40l_u0v	SPIREOTU_01699608	Bacteria	Bacillota_A	Clostridia	Oscillospirales	Oscillospiraceae	Limivicinus		SPIREOTU_01699608-SPIREOTU_01699608___2282	97.9	97	2	0	1	97	394	490	3.45e-66	207
ASV_40y_yk4	GCA_905233805	Bacteria	Bacillota_A	Clostridia	Oscillospirales	Acutalibacteraceae	Eubacterium_R	Eubacterium_R_sp905233805	GCA_905233805-GCA_905233805___948	99	96	1	0	1	96	397	492	3.93e-65	204
ASV_41t_17f	GCA_902785905	Bacteria	Bacillota_A	Clostridia	Oscillospirales	Oscillospiraceae	Limivicinus	Limivicinus_sp902785905	GCA_902785905-GCA_902785905___1984	91.8	97	8	0	1	97	394	490	4.41e-62	194
ASV_41x_738	SPIREOTU_01699608	Bacteria	Bacillota_A	Clostridia	Oscillospirales	Oscillospiraceae	Limivicinus		SPIREOTU_01699608-SPIREOTU_01699608___2282	99	97	1	0	1	97	394	490	2.47e-66	208
ASV_41x_tvr	GCA_946628965	Bacteria	Bacillota_A	Clostridia	Oscillospirales	Oscillospiraceae	Limivicinus	Limivicinus_sp946628965	GCA_946628965-GCA_946628965___1615	89.5	95	10	0	1	95	394	488	4.8e-61	194
ASV_41z_939	SPIREOTU_01687160	Bacteria	Bacillota_A	Clostridia	Oscillospirales	Oscillospiraceae	Limivicinus		SPIREOTU_01687160-SPIREOTU_01687160___1220	95.9	97	4	0	1	97	189	285	5.31e-67	205
ASV_422_r3c	GCA_902785905	Bacteria	Bacillota_A	Clostridia	Oscillospirales	Oscillospiraceae	Limivicinus	Limivicinus_sp902785905	GCA_902785905-GCA_902785905___1984	100	97	0	0	1	97	394	490	1.49e-67	208
ASV_428_e41	GCA_017412585	Bacteria	Bacillota_A	Clostridia	Oscillospirales	Oscillospiraceae	Vescimonas	Vescimonas_sp017412585	GCA_017412585-GCA_017412585___1129	96.8	94	3	0	1	94	391	484	7.02e-66	206
ASV_438_w7g	GCA_024687185	Bacteria	Bacillota_I	Bacilli_A	RFN20	CAG-826	Enteromonas	Enteromonas_sp024687185	GCA_024687185-GCA_024687185___895	91.6	95	8	0	1	95	386	480	8.04e-63	198
ASV_43b_66x	GCA_017470995	Bacteria	Spirochaetota	Spirochaetia	Sphaerochaetales	Sphaerochaetaceae	UBA9732	UBA9732_sp017470995	GCA_017470995-GCA_017470995___1581	99	96	1	0	1	96	385	480	4.13e-64	202
ASV_43g_fb4	GCA_017429325	Bacteria	Bacillota_A	Clostridia	Oscillospirales	Oscillospiraceae	Faecousia	Faecousia_sp017429325	GCA_017429325-GCA_017429325___1253	87.2	94	12	0	1	94	390	483	3.3e-59	189
ASV_440_i8x	SPIREOTU_02397609	Bacteria	Bacillota_A	Clostridia	Oscillospirales	Oscillospiraceae	Limivicinus		SPIREOTU_02397609-SPIREOTU_02397609___249	89.7	97	10	0	1	97	150	246	1.88e-64	197
ASV_44h_qzl	SPIREOTU_02397609	Bacteria	Bacillota_A	Clostridia	Oscillospirales	Oscillospiraceae	Limivicinus		SPIREOTU_02397609-SPIREOTU_02397609___249	92.8	97	7	0	1	97	150	246	2.37e-65	200
ASV_44q_zyy	SPIREOTU_02173596	Bacteria	Spirochaetota	Spirochaetia	Sphaerochaetales	Sphaerochaetaceae	UBA9732		SPIREOTU_02173596-SPIREOTU_02173596___909	100	96	0	0	1	96	378	473	2.42e-65	205
ASV_479_w29	GCA_946547105	Bacteria	Bacillota_A	Clostridia	Oscillospirales	Oscillospiraceae	Limivicinus	Limivicinus_sp946547105	GCA_946547105-GCA_946547105___282	98.9	94	1	0	1	94	392	485	7.76e-70	217
ASV_480_oca	GCA_902774035	Bacteria	Bacillota_A	Clostridia	Oscillospirales	Acutalibacteraceae	UBA6857	UBA6857_sp902774035	GCA_902774035-GCA_902774035___1758	93.8	96	6	0	1	96	397	492	1.47e-63	201
ASV_486_inc	GCA_016290665	Bacteria	Bacillota_A	Clostridia	Oscillospirales	Acutalibacteraceae	UBA6857	UBA6857_sp016290665	GCA_016290665-GCA_016290665___2042	99	96	1	0	1	96	397	492	6.98e-66	207
ASV_48b_0vu	SPIREOTU_01707165	Bacteria	Bacillota_A	Clostridia	Oscillospirales	Oscillospiraceae	Limivicinus		SPIREOTU_01707165-SPIREOTU_01707165___927	95.7	94	4	0	1	94	392	485	1.46e-65	206
ASV_49v_q0s	GCA_017429325	Bacteria	Bacillota_A	Clostridia	Oscillospirales	Oscillospiraceae	Faecousia	Faecousia_sp017429325	GCA_017429325-GCA_017429325___1253	95.7	94	4	0	1	94	390	483	9.82e-66	206
ASV_4a1_nqi	GCA_946628965	Bacteria	Bacillota_A	Clostridia	Oscillospirales	Oscillospiraceae	Limivicinus	Limivicinus_sp946628965	GCA_946628965-GCA_946628965___1615	94.7	95	5	0	1	95	394	488	4.33e-64	202
ASV_4ay_ekf	GCA_947164825	Bacteria	Bacillota_A	Clostridia	Oscillospirales	Oscillospiraceae	Faecousia	Faecousia_sp947164825	GCA_947164825-GCA_947164825___629	100	94	0	0	1	94	392	485	4.63e-68	212
ASV_4b1_soz	GCA_017523605	Bacteria	Bacillota_A	Clostridia	Peptostreptococcales	Anaerovoracaceae	RUG13409	RUG13409_sp017523605	GCA_017523605-GCA_017523605___725	85.4	96	14	0	1	96	384	479	2.19e-58	186
ASV_4bi_yd8	SPIREOTU_02401735	Bacteria	Bacillota_A	Clostridia	Oscillospirales	Oscillospiraceae	Limivicinus		SPIREOTU_02401735-SPIREOTU_02401735___873	100	94	0	0	1	94	393	486	1.86e-66	208
ASV_4c7_xm2	GCA_947168785	Bacteria	Bacillota_A	Clostridia	Oscillospirales	Acutalibacteraceae	RUG806	RUG806_sp947168785	GCA_947168785-GCA_947168785___1813	90.5	95	9	0	1	95	248	342	4.17e-62	194
ASV_4cb_4ek	SPIREOTU_01459056	Bacteria	Bacillota_A	Clostridia	Christensenellales	CAG-138	RUG472		SPIREOTU_01459056-SPIREOTU_01459056___852	95.7	94	4	0	1	94	391	484	4.65e-66	204
ASV_4cv_7hr	GCA_024689505	Bacteria	Bacillota_A	Clostridia	Lachnospirales	Bianqueaceae	RUG159	RUG159_sp024689505	GCA_024689505-GCA_024689505___552	92.7	96	7	0	1	96	357	452	4.43e-59	188
ASV_4cz_6fw	SPIREOTU_01459056	Bacteria	Bacillota_A	Clostridia	Christensenellales	CAG-138	RUG472		SPIREOTU_01459056-SPIREOTU_01459056___852	94.7	94	5	0	1	94	391	484	3.3e-66	204
ASV_4d8_ovw	GCA_017523605	Bacteria	Bacillota_A	Clostridia	Peptostreptococcales	Anaerovoracaceae	RUG13409	RUG13409_sp017523605	GCA_017523605-GCA_017523605___725	85.4	96	14	0	1	96	384	479	2.19e-58	186
ASV_4dd_1io	GCA_017428085	Bacteria	Bacillota_A	Clostridia	Oscillospirales	Acutalibacteraceae	RUG806	RUG806_sp017428085	GCA_017428085-GCA_017428085___2476	97.9	95	2	0	1	95	394	488	3.98e-66	207
ASV_4ds_b7n	GCA_017552845	Bacteria	Bacillota_A	Clostridia	Oscillospirales	Acutalibacteraceae	CAG-177	CAG-177_sp017552845	GCA_017552845-GCA_017552845___783	100	96	0	0	1	96	395	490	1.14e-66	209
ASV_4ee_j93	SPIREOTU_00677897	Bacteria	Bacillota_A	Clostridia	Oscillospirales	Oscillospiraceae	Limivicinus		SPIREOTU_00677897-SPIREOTU_00677897___1529	97.9	95	2	0	1	95	216	310	1.31e-68	210
ASV_4ev_2il	SPIREOTU_00598512	Bacteria	Bacillota_A	Clostridia	Oscillospirales	Oscillospiraceae	Avoscillospira		SPIREOTU_00598512-SPIREOTU_00598512___1043	94.8	97	5	0	1	97	394	490	5.33e-63	199
ASV_4ez_82x	SPIREOTU_02551582	Bacteria	Bacillota_I	Bacilli_A	RFN20	CAG-826	Enteromonas		SPIREOTU_02551582-SPIREOTU_02551582___230	87.4	95	12	0	1	95	385	479	3.35e-59	189
ASV_4fz_vwt	SPIREOTU_02397609	Bacteria	Bacillota_A	Clostridia	Oscillospirales	Oscillospiraceae	Limivicinus		SPIREOTU_02397609-SPIREOTU_02397609___249	93.8	97	6	0	1	97	150	246	2.37e-65	200
ASV_4h0_2u3	SPIREOTU_01459056	Bacteria	Bacillota_A	Clostridia	Christensenellales	CAG-138	RUG472		SPIREOTU_01459056-SPIREOTU_01459056___852	94.7	94	5	0	1	94	391	484	1.29e-65	203
ASV_4h2_us0	GCA_946628965	Bacteria	Bacillota_A	Clostridia	Oscillospirales	Oscillospiraceae	Limivicinus	Limivicinus_sp946628965	GCA_946628965-GCA_946628965___1615	98.9	95	1	0	1	95	394	488	1.09e-65	206
ASV_4ho_ham	SPIREOTU_02525457	Bacteria	Bacillota_A	Clostridia	Oscillospirales	Oscillospiraceae	Limivicinus		SPIREOTU_02525457-SPIREOTU_02525457___248	92.6	95	7	0	1	95	395	489	1.32e-61	195
ASV_4is_axq	SPIREOTU_01687160	Bacteria	Bacillota_A	Clostridia	Oscillospirales	Oscillospiraceae	Limivicinus		SPIREOTU_01687160-SPIREOTU_01687160___1220	95.9	97	4	0	1	97	189	285	5.31e-67	205
ASV_4j7_iel	GCA_024687185	Bacteria	Bacillota_I	Bacilli_A	RFN20	CAG-826	Enteromonas	Enteromonas_sp024687185	GCA_024687185-GCA_024687185___895	91.6	95	8	0	1	95	386	480	8.04e-63	198
ASV_4ji_zrg	GCA_946547105	Bacteria	Bacillota_A	Clostridia	Oscillospirales	Oscillospiraceae	Limivicinus	Limivicinus_sp946547105	GCA_946547105-GCA_946547105___282	97.9	94	2	0	1	94	392	485	1.52e-69	216
ASV_4jo_7yv	SPIREOTU_01690411	Bacteria	Bacillota_A	Clostridia	Oscillospirales	Oscillospiraceae	CAG-103		SPIREOTU_01690411-SPIREOTU_01690411___603	96.8	95	3	0	1	95	388	482	1.82e-66	208
ASV_4jx_q9a	GCA_017448455	Bacteria	Bacillota_A	Clostridia	Oscillospirales	Oscillospiraceae	Limivicinus	Limivicinus_sp017448455	GCA_017448455-GCA_017448455___529	92.8	97	7	0	1	97	395	491	2.09e-61	195
ASV_4kv_awh	GCA_900319835	Bacteria	Bacillota_A	Clostridia	Oscillospirales	Oscillospiraceae	Limivicinus	Limivicinus_sp900319835	GCA_900319835-GCA_900319835___417	94.7	94	5	0	1	94	393	486	1.43e-64	203
ASV_4l0_9a6	SPIREOTU_01687160	Bacteria	Bacillota_A	Clostridia	Oscillospirales	Oscillospiraceae	Limivicinus		SPIREOTU_01687160-SPIREOTU_01687160___1220	96.9	97	3	0	1	97	189	285	2.67e-67	206
[truncated: 1,944 more rows]

## Sheet: Supplementary_Table_S10
Supplementary Table S10. Results of 16S rRNA DESeq2 analysis for rumen fluid microcosms amended with 10 mM SQ. The table shows enriched ASVs compared to the unamended control. Taxonomic assignment was made using the Silva database (Release 138) and BLASTn against the 16S rRNA gene sequence database, excluding uncultured and environmental sample sequences. Percent sequence identity to the closest …
[truncated: 3 more rows]

[truncated: 10 more sheets: Supplementary_Table_S11, Supplementary_Table_S12, Supplementary_Table_S13, Supplementary_Table_S14, Supplementary_Table_S15, Supplementary_Table_S16, Supplementary_Table_S17, Supplementary_Table_S18, Supplementary_Table_S19, Supplementary_Table_S20]
